# Supplementary material for: Crystal structure of 7-bromo-4-oxo-4H-chromene-3-carbaldehyde
Source: Acta Crystallogr Sect E Struct Rep Online. 2014 Aug 13;70(Pt 9):o996. doi: 10.1107/S1600536814018108 (PMC4186120; doi:10.1107/S1600536814018108)
Supplement: Supplementary file 1 [file e-70-0o996-sup1.cif]

##############################################################################
#                                                                            #
# This CIF contains the data in a paper accepted for publication in          #
# Acta Crystallographica Section E. It conforms to the requirements of       #
# Notes for Authors for Acta Crystallographica Section E, and has been       #
# peer reviewed under the auspices of the IUCr Commission on Journals.       #
#                                                                            #
# Full details of the Crystallographic Information File format               #
# are given in the paper "The Crystallographic Information File (CIF):       #
# a New Standard Archive File for Crystallography" by S. R. Hall, F. H.      #
# Allen and I. D. Brown [Acta Cryst. (1991), A47, 655-685].                  #
#                                                                            #
# The current version of the core CIF dictionary is obtainable from          #
# ftp://ftp.iucr.org/pub/cif_core.dic.                                       #
#                                                                            #
# Software is freely available for graphical display of the structure(s)     #
# in this CIF. For information consult the CIF software page                 #
# http://www.iucr.org/resources/cif/software.                                #
#                                                                            #
# This file may be used for bona fide research purposes within the           #
# scientific community so long as proper attribution is given to the journal # 
# article from which it was obtained.                                        #
#                                                                            #
##############################################################################
data_General
_audit_creation_method     'by CrystalStructure 4.0'
_journal_date_recd_electronic     2014-08-06
_journal_date_accepted     2014-08-07
_journal_name_full     'Acta Crystallographica, Section E'
_journal_year     2014
_journal_volume     70
_journal_issue      9
_journal_page_first     o996
_journal_page_last     o996
_journal_paper_category     HO
_journal_paper_doi     10.1107/S1600536814018108
_journal_coeditor_code     TK5337
_publ_contact_author_name     'Yoshinobu Ishikawa'
_publ_contact_author_address
;
School of Pharmaceutical Sciences
University of Shizuoka
52-1 Yada, Suruga-ku, Shizuoka 422-8526
Japan
;
_publ_contact_author_email     'ishi206@u-shizuoka-ken.ac.jp'
_publ_contact_author_fax     '+81-542645645'
_publ_contact_author_phone     '+81-542645645'
_publ_section_title
;
Crystal structure of 7-bromo-4-oxo-4<i>H</i>-chromene-3-carbaldehyde
;
loop_
    _publ_author_name
    _publ_author_footnote
    _publ_author_address
    'Ishikawa, Yoshinobu' .
;
School of Pharmaceutical Sciences
University of Shizuoka
52-1 Yada, Suruga-ku, Shizuoka 422-8526
Japan
;
_publ_section_synopsis     .
data_I
_database_code_depnum_ccdc_archive 'CCDC 1018275'
_chemical_name_systematic
;
7-Bromo-4-oxo-4<i>H</i>-chromene-3-carbaldehyde
;
_chemical_formula_moiety     'C10 H5 Br O3'
_chemical_formula_sum     'C10 H5 Br O3'
_chemical_formula_iupac     'C10 H5 Br O3'
_chemical_formula_weight     253.05
_chemical_melting_point     ?
_symmetry_cell_setting     monoclinic
_symmetry_space_group_name_H-M     'P 21/c'
_symmetry_space_group_name_Hall     '-P 2ybc'
loop_
    _symmetry_equiv_pos_site_id
    _symmetry_equiv_pos_as_xyz
    1 '+x,+y,+z'
    2 '-x,1/2+y,1/2-z'
    3 '-x,-y,-z'
    4 '+x,1/2-y,1/2+z'
_cell_length_a     3.8580(18)
_cell_length_b     6.054(4)
_cell_length_c     37.268(13)
_cell_angle_alpha     90.0000
_cell_angle_beta     90.39(4)
_cell_angle_gamma     90.0000
_cell_volume     870.4(8)
_cell_formula_units_Z     4
_cell_measurement_reflns_used     25
_cell_measurement_theta_min     15.29
_cell_measurement_theta_max     17.49
_cell_measurement_temperature     100
_exptl_crystal_description     plate
_exptl_crystal_colour     colourless
_exptl_crystal_size_max     0.450
_exptl_crystal_size_mid     0.200
_exptl_crystal_size_min     0.100
_exptl_crystal_density_diffrn     1.931
_exptl_crystal_density_meas     ?
_exptl_crystal_density_method     'not measured'
_exptl_crystal_F_000     496.00
_exptl_absorpt_coefficient_mu     4.708
_exptl_absorpt_correction_type     psi-scan
_exptl_absorpt_process_details     '(North <i>et al.</i>, 1968)'
_exptl_absorpt_correction_T_min     0.339
_exptl_absorpt_correction_T_max     0.624
_diffrn_ambient_temperature     100
_diffrn_radiation_type     'Mo K\a'
_diffrn_radiation_wavelength     0.71069
_diffrn_measurement_device_type     'Rigaku AFC-7R'
_diffrn_measurement_method     \w
_diffrn_reflns_number     4817
_diffrn_reflns_av_R_equivalents     0.0244
_diffrn_reflns_theta_max     27.51
_diffrn_reflns_theta_full     27.51
_diffrn_measured_fraction_theta_max     0.998
_diffrn_measured_fraction_theta_full     0.998
_diffrn_reflns_limit_h_min     -5
_diffrn_reflns_limit_h_max     2
_diffrn_reflns_limit_k_min     -7
_diffrn_reflns_limit_k_max     7
_diffrn_reflns_limit_l_min     -48
_diffrn_reflns_limit_l_max     48
_diffrn_standards_number     3
_diffrn_standards_interval_count     150
_diffrn_standards_decay_%     4.774
_refine_special_details
;
Refinement was performed using all reflections. The weighted <i>R</i>-factor
(<i>wR</i>) and goodness of fit (<i>S</i>) are based on <i>F</i>^2^.
<i>R</i>-factor (gt) are based on <i>F</i>. The threshold expression of
<i>F</i>^2^ > 2.0 \s(<i>F</i>^2^) is used only for calculating <i>R</i>-factor
(gt).
;
_reflns_number_total     1980
_reflns_number_gt     1710
_reflns_threshold_expression     F^2^>2\s(F^2^)
_refine_ls_structure_factor_coef     Fsqd
_refine_ls_R_factor_gt     0.0376
_refine_ls_wR_factor_ref     0.1089
_refine_ls_goodness_of_fit_ref     1.068
_refine_ls_number_reflns     1980
_refine_ls_number_parameters     127
_refine_ls_number_restraints     0
_refine_ls_hydrogen_treatment     constr
_refine_ls_weighting_scheme     calc
_refine_ls_weighting_details
            'w = 1/[\s^2^(Fo^2^)+(0.0756P)^2^+0.9890P] where P=(Fo^2^+2Fc^2^)/3'
_atom_sites_solution_hydrogens     geom
_atom_sites_solution_primary     direct
_atom_sites_solution_secondary     difmap
_refine_ls_shift/su_max     0.002
_refine_diff_density_max     1.260
_refine_diff_density_min     -1.730
_refine_ls_extinction_method     none
_refine_ls_extinction_coef     ?
loop_
    _atom_type_symbol
    _atom_type_description
    _atom_type_scat_dispersion_real
    _atom_type_scat_dispersion_imag
    _atom_type_scat_source
    'C' 'C' 0.0033 0.0016
;
International Tables for Crystallography
(1992, Vol. C, Tables 4.2.6.8 and 6.1.1.4)
;
    'H' 'H' 0.0000 0.0000
;
International Tables for Crystallography
(1992, Vol. C, Table 6.1.1.4)
;
    'Br' 'Br' -0.2901 2.4595
;
International Tables for Crystallography
(1992, Vol. C, Tables 4.2.6.8 and 6.1.1.4)
;
    'O' 'O' 0.0106 0.0060
;
International Tables for Crystallography
(1992, Vol. C, Tables 4.2.6.8 and 6.1.1.4)
;
_computing_data_collection
                  '<i>WinAFC Diffractometer Control Software</i> (Rigaku, 1999)'
_computing_cell_refinement
                  '<i>WinAFC Diffractometer Control Software</i> (Rigaku, 1999)'
_computing_data_reduction
                  '<i>WinAFC Diffractometer Control Software</i> (Rigaku, 1999)'
_computing_structure_solution     'SIR2008 (Burla <i>et al.</i>, 2007)'
_computing_structure_refinement     'SHELXL97 (Sheldrick, 2008)'
_computing_molecular_graphics     'CrystalStructure (Rigaku, 2010)'
_computing_publication_material     'CrystalStructure (Rigaku, 2010)'
loop_
    _atom_site_type_symbol
    _atom_site_label
    _atom_site_fract_x
    _atom_site_fract_y
    _atom_site_fract_z
    _atom_site_U_iso_or_equiv
    _atom_site_adp_type
    _atom_site_calc_flag
    _atom_site_refinement_flags
    _atom_site_occupancy
    _atom_site_symmetry_multiplicity
    _atom_site_disorder_assembly
    _atom_site_disorder_group
    Br Br1 0.08234(8) 0.06978(6) 0.719199(7) 0.01987(15) Uani d . 1.0 4 . .
    O O1 0.1286(6) 0.3047(4) 0.58604(6) 0.0198(5) Uani d . 1.0 4 . .
    O O2 0.6540(7) 0.8813(4) 0.60418(6) 0.0253(6) Uani d . 1.0 4 . .
    O O3 0.2989(8) 0.7487(5) 0.50270(6) 0.0321(6) Uani d . 1.0 4 . .
    C C1 0.1969(9) 0.4490(6) 0.55957(8) 0.0199(7) Uani d . 1.0 4 . .
    C C2 0.3614(9) 0.6437(6) 0.56382(8) 0.0190(7) Uani d . 1.0 4 . .
    C C3 0.4862(8) 0.7122(6) 0.59908(8) 0.0181(6) Uani d . 1.0 4 . .
    C C4 0.4730(9) 0.6080(6) 0.66421(8) 0.0173(6) Uani d . 1.0 4 . .
    C C5 0.3830(9) 0.4628(6) 0.69123(8) 0.0187(7) Uani d . 1.0 4 . .
    C C6 0.2140(8) 0.2670(6) 0.68222(8) 0.0167(6) Uani d . 1.0 4 . .
    C C7 0.1322(8) 0.2111(6) 0.64716(8) 0.0170(6) Uani d . 1.0 4 . .
    C C8 0.3930(9) 0.5598(5) 0.62828(8) 0.0169(7) Uani d . 1.0 4 . .
    C C9 0.2221(8) 0.3622(6) 0.62059(8) 0.0164(6) Uani d . 1.0 4 . .
    C C10 0.4165(9) 0.7874(7) 0.53244(9) 0.0256(8) Uani d . 1.0 4 . .
    H H1 0.1233 0.4106 0.5360 0.0238 Uiso calc R 1.0 4 . .
    H H2 0.5900 0.7415 0.6700 0.0207 Uiso calc R 1.0 4 . .
    H H3 0.4357 0.4961 0.7156 0.0224 Uiso calc R 1.0 4 . .
    H H4 0.0197 0.0759 0.6415 0.0203 Uiso calc R 1.0 4 . .
    H H5 0.5512 0.9174 0.5356 0.0307 Uiso calc R 1.0 4 . .
loop_
    _atom_site_aniso_label
    _atom_site_aniso_U_11
    _atom_site_aniso_U_22
    _atom_site_aniso_U_33
    _atom_site_aniso_U_12
    _atom_site_aniso_U_13
    _atom_site_aniso_U_23
    Br1 0.0190(3) 0.0305(3) 0.01010(19) -0.00138(11) 0.00019(12) 0.00367(11)
    O1 0.0260(12) 0.0252(12) 0.0083(10) -0.0074(10) -0.0036(9) -0.0010(9)
    O2 0.0336(14) 0.0259(12) 0.0162(11) -0.0107(11) -0.0033(10) -0.0010(10)
    O3 0.0437(16) 0.0392(15) 0.0133(12) -0.0131(12) -0.0067(11) 0.0046(11)
    C1 0.0209(16) 0.0291(18) 0.0095(14) -0.0034(13) -0.0018(12) -0.0010(12)
    C2 0.0214(16) 0.0261(16) 0.0096(13) -0.0028(13) -0.0008(12) 0.0006(12)
    C3 0.0197(15) 0.0240(15) 0.0107(14) -0.0011(12) 0.0011(11) -0.0015(12)
    C4 0.0175(15) 0.0245(16) 0.0098(14) -0.0003(12) -0.0021(11) -0.0049(12)
    C5 0.0192(16) 0.0268(17) 0.0099(14) -0.0008(12) -0.0015(12) -0.0030(12)
    C6 0.0149(14) 0.0260(16) 0.0091(13) 0.0001(12) -0.0003(10) 0.0001(12)
    C7 0.0154(14) 0.0226(15) 0.0128(14) -0.0035(12) -0.0017(11) -0.0022(12)
    C8 0.0179(15) 0.0231(16) 0.0095(14) -0.0023(12) -0.0013(12) -0.0014(11)
    C9 0.0175(15) 0.0247(15) 0.0070(13) -0.0010(12) -0.0022(11) -0.0043(12)
    C10 0.0299(19) 0.0299(17) 0.0171(16) -0.0078(15) -0.0006(14) 0.0021(14)
_geom_special_details     .
loop_
    _geom_bond_atom_site_label_1
    _geom_bond_atom_site_label_2
    _geom_bond_site_symmetry_1
    _geom_bond_site_symmetry_2
    _geom_bond_distance
    _geom_bond_publ_flag
    Br1 C6 . . 1.895(4) no
    O1 C1 . . 1.345(4) no
    O1 C9 . . 1.379(4) no
    O2 C3 . . 1.226(4) no
    O3 C10 . . 1.217(5) no
    C1 C2 . . 1.348(5) no
    C2 C3 . . 1.457(5) no
    C2 C10 . . 1.474(5) no
    C3 C8 . . 1.473(5) no
    C4 C5 . . 1.382(5) no
    C4 C8 . . 1.403(5) no
    C5 C6 . . 1.393(5) no
    C6 C7 . . 1.384(5) no
    C7 C9 . . 1.394(5) no
    C8 C9 . . 1.395(5) no
    C1 H1 . . 0.950 no
    C4 H2 . . 0.950 no
    C5 H3 . . 0.950 no
    C7 H4 . . 0.950 no
    C10 H5 . . 0.950 no
loop_
    _geom_contact_atom_site_label_1
    _geom_contact_atom_site_label_2
    _geom_contact_distance
    _geom_contact_site_symmetry_1
    _geom_contact_site_symmetry_2
    _geom_contact_publ_flag
    O1 C3 2.866(5) . . no
    O2 C1 3.561(5) . . no
    O2 C4 2.873(4) . . no
    O2 C10 2.877(5) . . no
    O3 C1 2.820(4) . . no
    C1 C7 3.578(5) . . no
    C1 C8 2.748(5) . . no
    C2 C9 2.772(5) . . no
    C4 C7 2.810(5) . . no
    C5 C9 2.769(5) . . no
    C6 C8 2.771(5) . . no
    O1 O2 3.224(4) . 1_445 no
    O1 O2 3.334(4) . 1_545 no
    O1 C3 3.533(5) . 1_455 no
    O2 O1 3.334(4) . 1_565 no
    O2 O1 3.224(4) . 1_665 no
    O2 C2 3.440(5) . 1_655 no
    O2 C3 3.376(5) . 1_655 no
    O2 C7 3.263(4) . 1_565 no
    O2 C7 3.149(4) . 1_665 no
    O2 C8 3.562(5) . 1_655 no
    O2 C9 3.412(5) . 1_565 no
    O3 O3 3.394(5) . 3_666 no
    O3 O3 3.422(5) . 3_676 no
    O3 C1 3.228(5) . 3_566 no
    O3 C1 3.265(5) . 3_666 no
    O3 C10 3.595(5) . 1_455 no
    O3 C10 3.290(5) . 3_676 no
    C1 O3 3.228(5) . 3_566 no
    C1 O3 3.265(5) . 3_666 no
    C1 C2 3.437(5) . 1_455 no
    C1 C3 3.504(5) . 1_455 no
    C2 O2 3.440(5) . 1_455 no
    C2 C1 3.437(5) . 1_655 no
    C3 O1 3.533(5) . 1_655 no
    C3 O2 3.376(5) . 1_455 no
    C3 C1 3.504(5) . 1_655 no
    C4 C6 3.586(5) . 1_655 no
    C4 C7 3.559(5) . 1_655 no
    C5 C6 3.437(5) . 1_655 no
    C6 C4 3.586(5) . 1_455 no
    C6 C5 3.437(5) . 1_455 no
    C7 O2 3.149(4) . 1_445 no
    C7 O2 3.263(4) . 1_545 no
    C7 C4 3.559(5) . 1_455 no
    C8 O2 3.562(5) . 1_455 no
    C8 C9 3.429(5) . 1_655 no
    C9 O2 3.412(5) . 1_545 no
    C9 C8 3.429(5) . 1_455 no
    C10 O3 3.595(5) . 1_655 no
    C10 O3 3.290(5) . 3_676 no
    C10 C10 3.593(6) . 3_676 no
    Br1 H3 2.9226 . . no
    Br1 H4 2.9055 . . no
    O1 H4 2.5249 . . no
    O2 H2 2.6093 . . no
    O2 H5 2.5934 . . no
    O3 H1 2.4901 . . no
    C1 H5 3.2749 . . no
    C3 H1 3.2825 . . no
    C3 H2 2.6775 . . no
    C3 H5 2.6858 . . no
    C5 H4 3.2949 . . no
    C6 H2 3.2513 . . no
    C7 H3 3.2879 . . no
    C8 H3 3.2793 . . no
    C8 H4 3.3027 . . no
    C9 H1 3.1864 . . no
    C9 H2 3.2628 . . no
    C10 H1 2.5501 . . no
    H1 H5 3.4843 . . no
    H2 H3 2.3357 . . no
    Br1 H2 3.2968 . 1_445 no
    Br1 H2 3.3454 . 1_545 no
    Br1 H3 3.5917 . 1_455 no
    Br1 H3 3.1886 . 2_546 no
    Br1 H3 3.0827 . 2_646 no
    O1 H5 3.4250 . 1_545 no
    O2 H4 3.0581 . 1_565 no
    O2 H4 2.2984 . 1_665 no
    O3 H1 2.3733 . 3_566 no
    O3 H1 2.8324 . 3_666 no
    O3 H5 3.3041 . 1_455 no
    O3 H5 2.5428 . 3_676 no
    C2 H1 3.4277 . 1_655 no
    C3 H4 3.2588 . 1_565 no
    C3 H4 3.3965 . 1_665 no
    C4 H2 3.5093 . 1_455 no
    C4 H4 3.4320 . 1_565 no
    C5 H2 3.5776 . 1_455 no
    C6 H2 3.5270 . 1_545 no
    C6 H3 3.5409 . 1_455 no
    C7 H2 3.4509 . 1_545 no
    C7 H4 3.5285 . 1_655 no
    C8 H4 3.4764 . 1_565 no
    C10 H1 3.5572 . 1_655 no
    C10 H1 3.4940 . 3_566 no
    C10 H1 3.3402 . 3_666 no
    C10 H5 3.4327 . 1_455 no
    C10 H5 3.1048 . 3_676 no
    H1 O3 2.3733 . 3_566 no
    H1 O3 2.8324 . 3_666 no
    H1 C2 3.4277 . 1_455 no
    H1 C10 3.5572 . 1_455 no
    H1 C10 3.4940 . 3_566 no
    H1 C10 3.3402 . 3_666 no
    H1 H1 3.0401 . 3_566 no
    H1 H5 3.4115 . 1_545 no
    H1 H5 3.5617 . 3_666 no
    H2 Br1 3.3454 . 1_565 no
    H2 Br1 3.2968 . 1_665 no
    H2 C4 3.5093 . 1_655 no
    H2 C5 3.5776 . 1_655 no
    H2 C6 3.5270 . 1_565 no
    H2 C7 3.4509 . 1_565 no
    H2 H4 3.1684 . 1_565 no
    H2 H4 2.8291 . 1_665 no
    H3 Br1 3.5917 . 1_655 no
    H3 Br1 3.1886 . 2_556 no
    H3 Br1 3.0827 . 2_656 no
    H3 C6 3.5409 . 1_655 no
    H4 O2 2.2984 . 1_445 no
    H4 O2 3.0581 . 1_545 no
    H4 C3 3.3965 . 1_445 no
    H4 C3 3.2588 . 1_545 no
    H4 C4 3.4320 . 1_545 no
    H4 C7 3.5285 . 1_455 no
    H4 C8 3.4764 . 1_545 no
    H4 H2 2.8291 . 1_445 no
    H4 H2 3.1684 . 1_545 no
    H5 O1 3.4250 . 1_565 no
    H5 O3 3.3041 . 1_655 no
    H5 O3 2.5428 . 3_676 no
    H5 C10 3.4327 . 1_655 no
    H5 C10 3.1048 . 3_676 no
    H5 H1 3.4115 . 1_565 no
    H5 H1 3.5617 . 3_666 no
    H5 H5 2.8597 . 3_676 no
loop_
    _geom_angle_atom_site_label_1
    _geom_angle_atom_site_label_2
    _geom_angle_atom_site_label_3
    _geom_angle_site_symmetry_1
    _geom_angle_site_symmetry_2
    _geom_angle_site_symmetry_3
    _geom_angle
    _geom_angle_publ_flag
    C1 O1 C9 . . . 118.0(3) no
    O1 C1 C2 . . . 125.2(3) no
    C1 C2 C3 . . . 120.5(3) no
    C1 C2 C10 . . . 119.6(3) no
    C3 C2 C10 . . . 120.0(3) no
    O2 C3 C2 . . . 123.3(3) no
    O2 C3 C8 . . . 122.7(3) no
    C2 C3 C8 . . . 114.0(3) no
    C5 C4 C8 . . . 120.6(3) no
    C4 C5 C6 . . . 119.0(3) no
    Br1 C6 C5 . . . 119.2(3) no
    Br1 C6 C7 . . . 118.2(3) no
    C5 C6 C7 . . . 122.6(3) no
    C6 C7 C9 . . . 117.0(3) no
    C3 C8 C4 . . . 121.4(3) no
    C3 C8 C9 . . . 120.2(3) no
    C4 C8 C9 . . . 118.4(3) no
    O1 C9 C7 . . . 115.7(3) no
    O1 C9 C8 . . . 121.9(3) no
    C7 C9 C8 . . . 122.4(3) no
    O3 C10 C2 . . . 123.6(4) no
    O1 C1 H1 . . . 117.410 no
    C2 C1 H1 . . . 117.401 no
    C5 C4 H2 . . . 119.709 no
    C8 C4 H2 . . . 119.732 no
    C4 C5 H3 . . . 120.507 no
    C6 C5 H3 . . . 120.495 no
    C6 C7 H4 . . . 121.481 no
    C9 C7 H4 . . . 121.508 no
    O3 C10 H5 . . . 118.165 no
    C2 C10 H5 . . . 118.205 no
loop_
    _geom_torsion_atom_site_label_1
    _geom_torsion_atom_site_label_2
    _geom_torsion_atom_site_label_3
    _geom_torsion_atom_site_label_4
    _geom_torsion_site_symmetry_1
    _geom_torsion_site_symmetry_2
    _geom_torsion_site_symmetry_3
    _geom_torsion_site_symmetry_4
    _geom_torsion
    _geom_torsion_publ_flag
    C1 O1 C9 C7 . . . . 177.4(3) no
    C1 O1 C9 C8 . . . . -2.2(4) no
    C9 O1 C1 C2 . . . . 2.5(5) no
    C9 O1 C1 H1 . . . . -177.5 no
    O1 C1 C2 C3 . . . . 0.9(5) no
    O1 C1 C2 C10 . . . . -179.4(3) no
    H1 C1 C2 C3 . . . . -179.1 no
    H1 C1 C2 C10 . . . . 0.6 no
    C1 C2 C3 O2 . . . . 175.8(3) no
    C1 C2 C3 C8 . . . . -4.2(5) no
    C1 C2 C10 O3 . . . . 5.6(5) no
    C1 C2 C10 H5 . . . . -174.4 no
    C3 C2 C10 O3 . . . . -174.7(3) no
    C3 C2 C10 H5 . . . . 5.3 no
    C10 C2 C3 O2 . . . . -3.9(5) no
    C10 C2 C3 C8 . . . . 176.1(3) no
    O2 C3 C8 C4 . . . . 4.2(5) no
    O2 C3 C8 C9 . . . . -175.6(3) no
    C2 C3 C8 C4 . . . . -175.8(3) no
    C2 C3 C8 C9 . . . . 4.4(4) no
    C5 C4 C8 C3 . . . . 180.0(3) no
    C5 C4 C8 C9 . . . . -0.2(5) no
    C8 C4 C5 C6 . . . . 0.5(5) no
    C8 C4 C5 H3 . . . . -179.5 no
    H2 C4 C5 C6 . . . . -179.5 no
    H2 C4 C5 H3 . . . . 0.5 no
    H2 C4 C8 C3 . . . .  0.0 no
    H2 C4 C8 C9 . . . . 179.8 no
    C4 C5 C6 Br1 . . . . -178.8(3) no
    C4 C5 C6 C7 . . . . 0.1(5) no
    H3 C5 C6 Br1 . . . . 1.1 no
    H3 C5 C6 C7 . . . . -179.9 no
    Br1 C6 C7 C9 . . . . 178.02(18) no
    Br1 C6 C7 H4 . . . . -2.0 no
    C5 C6 C7 C9 . . . . -0.9(5) no
    C5 C6 C7 H4 . . . . 179.1 no
    C6 C7 C9 O1 . . . . -178.3(3) no
    C6 C7 C9 C8 . . . . 1.2(5) no
    H4 C7 C9 O1 . . . . 1.7 no
    H4 C7 C9 C8 . . . . -178.8 no
    C3 C8 C9 O1 . . . . -1.4(5) no
    C3 C8 C9 C7 . . . . 179.2(3) no
    C4 C8 C9 O1 . . . . 178.8(3) no
    C4 C8 C9 C7 . . . . -0.7(5) no
loop_
    _geom_hbond_atom_site_label_D
    _geom_hbond_atom_site_label_H
    _geom_hbond_atom_site_label_A
    _geom_hbond_site_symmetry_D
    _geom_hbond_site_symmetry_H
    _geom_hbond_distance_DH
    _geom_hbond_distance_HA
    _geom_hbond_distance_DA
    _geom_hbond_angle_DHA
    _geom_hbond_publ_flag
    C7 H4 O2 1_665 1_665 0.95 2.30 3.149(4) 148.7(2) yes
    C1 H1 O3 3_566 3_566 0.95 2.37 3.228(5) 149.4(2) yes
_iucr_refine_instructions_details
;
TITL 7-Bromo-4-oxo-4H-chromene-3-carbaldehyde
CELL  0.71069 3.85800 6.05390 37.26810 90.000 90.388 90.000
ZERR  4 0.00180 0.00380 0.01310 0.000 0.034 0.000
LATT 1
SYMM    -X, .50+Y, .50-Z
SFAC C H BR O
UNIT 40 20 4 12
SHEL 99999.000000 0.000000
L.S. 20
FMAP 2
PLAN -25
WPDB -2
HTAB
BOND $H
CONF
LIST 4
TEMP -173.0
ACTA
SIZE 0.450 0.200 0.100
WGHT    0.075600    0.989000
FVAR       0.82523
BR1   3    0.082337    0.069782    0.719199    11.00000    0.01900    0.03050 =
         0.01010    0.00367    0.00019   -0.00138
O1    4    0.128641    0.304726    0.586037    11.00000    0.02600    0.02524 =
         0.00825   -0.00101   -0.00356   -0.00743
O2    4    0.653966    0.881343    0.604181    11.00000    0.03362    0.02593 =
         0.01620   -0.00101   -0.00332   -0.01072
O3    4    0.298948    0.748732    0.502696    11.00000    0.04368    0.03920 =
         0.01332    0.00455   -0.00670   -0.01313
C1    1    0.196895    0.449019    0.559566    11.00000    0.02092    0.02915 =
         0.00948   -0.00101   -0.00179   -0.00340
AFIX  43
H1    2    0.123314    0.410611    0.536002    11.00000   -1.20000
AFIX   0
C2    1    0.361360    0.643735    0.563817    11.00000    0.02144    0.02608 =
         0.00956    0.00059   -0.00075   -0.00280
C3    1    0.486150    0.712192    0.599083    11.00000    0.01965    0.02400 =
         0.01066   -0.00154    0.00108   -0.00113
C4    1    0.472973    0.607987    0.664215    11.00000    0.01751    0.02448 =
         0.00982   -0.00489   -0.00205   -0.00026
AFIX  43
H2    2    0.589958    0.741486    0.670029    11.00000   -1.20000
AFIX   0
C5    1    0.383038    0.462844    0.691235    11.00000    0.01924    0.02684 =
         0.00987   -0.00296   -0.00154   -0.00079
AFIX  43
H3    2    0.435687    0.496146    0.715578    11.00000   -1.20000
AFIX   0
C6    1    0.214009    0.266983    0.682218    11.00000    0.01489    0.02601 =
         0.00910    0.00008   -0.00029    0.00011
C7    1    0.132160    0.211134    0.647165    11.00000    0.01544    0.02263 =
         0.01276   -0.00219   -0.00165   -0.00352
AFIX  43
H4    2    0.019716    0.075873    0.641470    11.00000   -1.20000
AFIX   0
C8    1    0.392951    0.559806    0.628284    11.00000    0.01794    0.02312 =
         0.00954   -0.00145   -0.00128   -0.00231
C9    1    0.222076    0.362208    0.620590    11.00000    0.01753    0.02469 =
         0.00703   -0.00429   -0.00224   -0.00098
C10   1    0.416472    0.787436    0.532436    11.00000    0.02986    0.02988 =
         0.01706    0.00209   -0.00061   -0.00777
AFIX  43
H5    2    0.551158    0.917445    0.535595    11.00000   -1.20000
HKLF 4
REM  7-Bromo-4-oxo-4H-chromene-3-carbaldehyde
REM R1 =  0.0376 for   1710 Fo > 4sig(Fo)  and  0.0475 for all   1980 data
REM    127 parameters refined using      0 restraints
END
WGHT      0.0756      0.9890
REM Highest difference peak  1.259,  deepest hole -1.733,  1-sigma level  0.149
Q1    1   0.0736  0.2361  0.7204  11.00000  0.05    1.26
Q2    1   0.0791 -0.0639  0.7190  11.00000  0.05    1.26
Q3    1   0.0795 -0.2145  0.7266  11.00000  0.05    0.68
Q4    1   0.3817  0.5172  0.5619  11.00000  0.05    0.50
Q5    1   0.0101  0.2024  0.5773  11.00000  0.05    0.44
Q6    1   0.1759  0.1242  0.5816  11.00000  0.05    0.40
Q7    1   0.0704  0.4754  0.7201  11.00000  0.05    0.39
Q8    1   0.3531  0.4416  0.6267  11.00000  0.05    0.37
Q9    1   0.2257  0.5077  0.6238  11.00000  0.05    0.36
Q10   1   0.0495 -0.3024  0.6983  11.00000  0.05    0.36
Q11   1  -0.0980  0.0569  0.7089  11.00000  0.05    0.36
Q12   1   0.0951  0.6220  0.7189  11.00000  0.05    0.36
Q13   1   0.1778  0.5894  0.5669  11.00000  0.05    0.35
Q14   1  -0.2071  0.1392  0.7203  11.00000  0.05    0.35
Q15   1  -0.0803  0.1314  0.7709  11.00000  0.05    0.34
Q16   1   0.3459  0.3694  0.6904  11.00000  0.05    0.34
Q17   1  -0.1645  0.2015  0.7211  11.00000  0.05    0.33
Q18   1   0.0530  0.5017  0.6841  11.00000  0.05    0.32
Q19   1   0.6536  0.7166  0.5994  11.00000  0.05    0.32
Q20   1  -0.0464 -0.1597  0.7576  11.00000  0.05    0.32
Q21   1   0.6678  1.0094  0.5950  11.00000  0.05    0.32
Q22   1   0.0056  0.3715  0.7044  11.00000  0.05    0.31
Q23   1  -0.0623  0.1772  0.7478  11.00000  0.05    0.30
Q24   1  -0.0818  0.0015  0.7502  11.00000  0.05    0.29
Q25   1   0.1651  0.6147  0.6786  11.00000  0.05    0.28
;
