# Supplementary material for: Crystal structure of 7-bromo-4-oxo-4H-chromene-3-carbaldehyde
Source: Acta Crystallogr Sect E Struct Rep Online. 2014 Aug 13;70(Pt 9):o996. doi: 10.1107/S1600536814018108 (PMC4186120; doi:10.1107/S1600536814018108)
Supplement: Supplementary file 2 [file e-70-0o996-Isup2.hkl]

# 
# h,k,l, Fc-squared, Fo-squared, sigma(Fo-squared) and status flag 
# 
data_I
_shelx_title ' 7-Bromo-4-oxo-4H-chromene-3-carbaldehyde' 
_shelx_refln_list_code          4 
_shelx_F_calc_maximum      218.43 
_exptl_crystal_F_000       496.00 
_reflns_d_resolution_high  0.7694 
 
loop_ 
 _symmetry_equiv_pos_as_xyz 
 'x, y, z' 
 '-x, y+1/2, -z+1/2' 
 '-x, -y, -z' 
 'x, -y-1/2, z-1/2' 
 
_cell_length_a     3.8580 
_cell_length_b     6.0539 
_cell_length_c    37.2681 
_cell_angle_alpha  90.000 
_cell_angle_beta   90.388 
_cell_angle_gamma  90.000 
 
_shelx_F_squared_multiplier     1.000 
 
loop_ 
 _refln_index_h 
 _refln_index_k 
 _refln_index_l 
 _refln_F_squared_calc 
 _refln_F_squared_meas 
 _refln_F_squared_sigma 
 _refln_observed_status 
   1   0   0     1083.72     1034.22     14.35 o 
   2   0   0      934.27     1021.21      9.48 o 
   3   0   0       94.39       85.36      6.99 o 
   4   0   0     1135.69     1225.89     23.82 o 
   5   0   0      402.05      410.25     22.09 o 
   1   1   0     3298.08     2530.66     15.43 o 
   2   1   0     6843.68     5468.77     66.54 o 
   3   1   0      444.33      318.12      8.97 o 
   4   1   0      171.03      167.59     10.80 o 
   0   2   0      194.23      152.83      5.46 o 
   1   2   0     2146.63     1490.49     11.62 o 
   2   2   0     1252.81      976.25      9.97 o 
   3   2   0      143.43      130.67     10.21 o 
   4   2   0      292.91      253.23     11.26 o 
   1   3   0     2777.98     2249.06     16.92 o 
   2   3   0     1434.52     1157.46      8.87 o 
   3   3   0     1966.93     1657.33     45.25 o 
   4   3   0     1308.67     1186.86     21.22 o 
   0   4   0       26.70       24.79      3.60 o 
   1   4   0       28.61       29.04      3.08 o 
   2   4   0       72.13       55.31     15.01 o 
   3   4   0       77.56       64.69      6.19 o 
   4   4   0        1.25      -11.52     11.52 o 
   1   5   0      392.68      380.77      9.86 o 
   2   5   0     1374.96     1362.18     31.55 o 
   3   5   0      880.51      864.25     16.57 o 
   0   6   0     2054.32     2241.90     53.76 o 
   1   6   0      521.84      539.14     12.95 o 
   2   6   0      234.31      253.31     30.92 o 
   3   6   0        1.19       -9.03     11.97 o 
   1   7   0       14.98      -41.39     48.19 o 
   2   7   0       22.56      -44.78     55.43 o 
  -4   1   1     1452.53     1186.18     16.40 o 
  -3   1   1     3414.68     2539.20     26.30 o 
  -2   1   1    10111.48     7698.51     76.24 o 
  -1   1   1      771.76      565.09     10.05 o 
   0   1   1     1224.85      936.85     16.10 o 
   1   1   1      377.79      405.51      3.43 o 
   2   1   1     5989.22     5216.51     55.45 o 
   3   1   1     1568.00     1308.49     14.01 o 
   4   1   1     2022.37     1875.25    112.54 o 
  -4   2   1      640.55      499.86     13.44 o 
  -3   2   1      446.27      390.31      9.49 o 
  -2   2   1     4982.34     4210.96     27.84 o 
  -1   2   1     1980.18     1442.06     12.14 o 
   0   2   1     5309.12     4261.95     37.79 o 
   1   2   1     3502.25     2732.97     14.94 o 
   2   2   1      939.20      717.96      9.26 o 
   3   2   1      234.04      191.06      8.25 o 
   4   2   1        6.07        1.21     12.38 o 
  -4   3   1      124.26       68.12      8.30 o 
  -3   3   1        5.05       -5.40     10.01 o 
  -2   3   1      520.58      432.02      6.34 o 
  -1   3   1      720.93      613.40      6.77 o 
   0   3   1      133.74      124.46      3.17 o 
   1   3   1       99.82       98.84      5.84 o 
   2   3   1      200.10      163.70      5.07 o 
   3   3   1      174.07      145.37      9.40 o 
   4   3   1       35.12        6.27     10.87 o 
  -4   4   1      277.33      242.59     13.40 o 
  -3   4   1      208.97      199.57      9.88 o 
  -2   4   1      380.33      337.77      9.13 o 
  -1   4   1     2345.05     2031.15     11.81 o 
   0   4   1     4660.81     4191.74     35.84 o 
   1   4   1     4645.94     4086.00     34.67 o 
   2   4   1     1116.09     1028.23     13.25 o 
   3   4   1      220.89      179.65      9.87 o 
   4   4   1       78.14       67.28      8.31 o 
  -3   5   1      315.93      329.78     13.07 o 
  -2   5   1      776.55      737.81     13.49 o 
  -1   5   1      307.67      291.48     12.54 o 
   0   5   1      114.49      107.94      4.29 o 
   1   5   1       24.00       14.86      6.65 o 
   2   5   1      527.34      540.10     12.20 o 
   3   5   1      273.81      246.14     12.47 o 
  -3   6   1        0.28      -16.51     23.51 o 
  -2   6   1        0.53       -4.54      9.42 o 
  -1   6   1      591.27      645.34     17.38 o 
   0   6   1      362.08      387.73      8.25 o 
   1   6   1       90.61       97.01      6.90 o 
   2   6   1      191.92      220.99     11.39 o 
   3   6   1        0.19       -3.27     12.01 o 
  -2   7   1      533.47      620.00     24.02 o 
  -1   7   1      401.01      461.48     14.53 o 
   0   7   1       18.96       18.18      9.05 o 
   1   7   1       90.29      113.57     13.18 o 
   2   7   1      384.49      412.86     22.71 o 
  -5   0   2      896.11      717.04     24.64 o 
  -4   0   2      222.91      152.58     13.51 o 
  -3   0   2     1854.63     1764.57     22.03 o 
  -2   0   2       56.80       67.94      4.63 o 
  -1   0   2       50.87       66.06      2.66 o 
   1   0   2    47709.73    48224.00    211.02 o 
   2   0   2    11004.59    11910.95    145.62 o 
   3   0   2     1135.66     1349.93     20.07 o 
   4   0   2      438.73      537.65     18.34 o 
   5   0   2      268.08      300.20     20.72 o 
  -4   1   2       83.72       59.88      6.71 o 
  -3   1   2       65.45       60.63      5.01 o 
  -2   1   2      210.01      204.79      9.04 o 
  -1   1   2    23593.31    19444.56    405.12 o 
   0   1   2      570.03      513.30      7.24 o 
   1   1   2     1548.14     1448.26      7.75 o 
   2   1   2      756.42      712.07      6.15 o 
   3   1   2     1653.74     1532.81     24.68 o 
   4   1   2      507.04      461.66     28.72 o 
  -4   2   2      766.82      601.13     15.10 o 
  -3   2   2       23.93       53.53     10.01 o 
  -2   2   2     1200.25     1053.20     14.70 o 
  -1   2   2      702.13      559.25      8.80 o 
   0   2   2    10632.48     8796.76     84.83 o 
   1   2   2      350.72      273.20     11.63 o 
   2   2   2      556.04      434.69      5.57 o 
   3   2   2      594.22      534.53     10.43 o 
   4   2   2       43.61       32.14      6.57 o 
  -4   3   2     1387.04     1170.54     58.25 o 
  -3   3   2     2558.43     2151.44     51.84 o 
  -2   3   2     5046.93     4101.81     43.46 o 
  -1   3   2     1621.73     1312.73     15.06 o 
   0   3   2       34.31       16.49      2.28 o 
   1   3   2      359.08      354.44      4.82 o 
   2   3   2     1746.72     1445.50      9.68 o 
   3   3   2     2803.92     2401.02     20.11 o 
   4   3   2      949.17      821.34     16.23 o 
  -4   4   2        2.37      -11.77     11.77 o 
  -3   4   2        1.28       -7.28      8.36 o 
  -2   4   2       16.26       17.54      4.73 o 
  -1   4   2      242.83      202.69      5.31 o 
   0   4   2      213.49      178.29      4.42 o 
   1   4   2        6.97        5.74      3.83 o 
   2   4   2      138.79      132.80      7.97 o 
   3   4   2        7.34       -8.46      8.46 o 
   4   4   2       23.53        0.02     15.32 o 
  -3   5   2      841.55      862.49     21.54 o 
  -2   5   2      674.10      670.70     12.92 o 
  -1   5   2     1719.01     1721.99     16.68 o 
   0   5   2      563.21      531.76      7.38 o 
   1   5   2      143.20      161.18      8.06 o 
   2   5   2      530.11      526.02     20.75 o 
   3   5   2      602.09      599.19     16.75 o 
  -3   6   2       78.54       74.68      9.09 o 
  -2   6   2       46.39       50.35      7.09 o 
  -1   6   2      529.50      585.61     23.33 o 
   0   6   2     1026.72     1125.52     11.81 o 
   1   6   2     1226.41     1365.94     27.34 o 
   2   6   2      608.78      656.00     14.92 o 
   3   6   2       48.84       51.75      8.66 o 
  -2   7   2        0.32      -59.98     59.98 o 
  -1   7   2       17.21      -54.09     74.34 o 
   0   7   2       94.62      100.42      5.75 o 
   1   7   2        0.07        2.10     10.51 o 
   2   7   2       31.22      -20.29     20.29 o 
  -4   1   3      263.27      233.63     10.38 o 
  -3   1   3     2776.35     2361.52    156.31 o 
  -2   1   3     4087.47     3322.54    132.24 o 
  -1   1   3    30548.62    27071.20    850.84 o 
   0   1   3      654.73      583.94      9.85 o 
   1   1   3        5.37       11.50      1.32 o 
   2   1   3     1754.58     1607.97     10.81 o 
   3   1   3     2250.84     2264.72     28.52 o 
   4   1   3     1532.21     1574.18     47.06 o 
  -4   2   3      618.89      494.21     13.81 o 
  -3   2   3     1395.82     1130.92     18.29 o 
  -2   2   3      196.11      189.91      5.74 o 
  -1   2   3     2184.78     1891.85     17.17 o 
   0   2   3     9321.04     7739.20    107.84 o 
   1   2   3     9517.72     8057.28     93.64 o 
   2   2   3     1247.51      943.57     13.89 o 
   3   2   3      967.11      834.01     12.47 o 
   4   2   3        2.66       -7.15     11.39 o 
  -4   3   3      121.70      102.76     10.79 o 
  -3   3   3        9.13       -1.26     10.82 o 
  -2   3   3      402.64      331.65      8.28 o 
  -1   3   3        3.95       32.88      8.77 o 
   0   3   3      128.77       97.23      3.94 o 
   1   3   3      547.63      535.44      6.07 o 
   2   3   3      153.21      137.75      5.04 o 
   3   3   3      295.90      249.98      9.92 o 
   4   3   3       38.31      -10.66     22.17 o 
  -4   4   3      384.62      341.15     14.35 o 
  -3   4   3      495.70      432.59     11.99 o 
  -2   4   3        5.66        7.44      6.39 o 
  -1   4   3      467.21      404.93      7.26 o 
   0   4   3     2810.98     2591.60     15.23 o 
   1   4   3     3830.34     3392.21     41.70 o 
   2   4   3     2247.58     2050.24     17.42 o 
   3   4   3      256.53      267.23     10.31 o 
   4   4   3       62.08       54.42      8.13 o 
  -3   5   3      553.99      543.02     14.55 o 
  -2   5   3      131.56      134.05      7.49 o 
  -1   5   3      847.00      847.90     12.65 o 
   0   5   3      321.38      311.29      6.46 o 
   1   5   3       52.24       46.63      5.34 o 
   2   5   3        4.98       15.20      6.42 o 
   3   5   3      130.35      118.37     10.57 o 
  -3   6   3      126.88      104.37     11.22 o 
  -2   6   3       66.59       57.74      7.24 o 
  -1   6   3      155.32      156.12     10.08 o 
   0   6   3      135.41      138.19      7.19 o 
   1   6   3      918.79      984.80     15.96 o 
   2   6   3      319.76      308.86     12.63 o 
   3   6   3       35.53       13.96     16.62 o 
  -2   7   3      672.82      735.58     18.33 o 
  -1   7   3      828.71     1016.23     24.68 o 
   0   7   3      160.48      187.81      8.50 o 
   1   7   3      154.10      166.79     15.38 o 
   2   7   3      262.28      305.12     15.25 o 
  -4   0   4     1685.92     1837.05     28.09 o 
  -3   0   4      816.59      867.85     17.18 o 
  -2   0   4      222.12      256.98      7.93 o 
  -1   0   4     1979.02     2167.69     18.64 o 
   1   0   4    12177.87    13757.87     45.90 o 
   2   0   4     4128.95     4507.42     30.79 o 
   3   0   4     3535.96     3988.00     45.40 o 
   4   0   4      293.59      346.39     16.64 o 
  -4   1   4        7.18       -1.28      8.93 o 
  -3   1   4      933.71      836.98     47.27 o 
  -2   1   4      745.64      616.02      9.86 o 
  -1   1   4     2460.33     2567.34     51.56 o 
   0   1   4     6713.45     6383.49     84.50 o 
   1   1   4     2131.39     2109.06     21.53 o 
   2   1   4      114.77      117.75      4.93 o 
   3   1   4      201.37      220.04      8.57 o 
   4   1   4      312.70      333.54     15.64 o 
  -4   2   4      795.91      630.26     41.64 o 
  -3   2   4     3886.73     3342.46     85.71 o 
  -2   2   4      237.79      227.05      4.83 o 
  -1   2   4     1328.67     1186.58     38.10 o 
   0   2   4     1979.37     1676.46     17.20 o 
   1   2   4     7175.48     6274.35     86.22 o 
   2   2   4     1164.80      924.09      7.42 o 
   3   2   4      757.70      706.66     11.78 o 
   4   2   4       98.52      111.25      7.28 o 
  -4   3   4        9.14        0.16      9.86 o 
  -3   3   4     3752.45     3304.65    122.41 o 
  -2   3   4     3936.40     3307.12     33.85 o 
  -1   3   4     8951.15     7587.28     68.65 o 
   0   3   4     1859.39     1531.61      9.06 o 
   1   3   4        9.23        6.07      2.64 o 
   2   3   4      208.47      179.14      5.10 o 
   3   3   4      681.73      589.60     19.21 o 
   4   3   4     1946.48     1750.83     21.07 o 
  -4   4   4       44.36       -8.83     13.18 o 
  -3   4   4      205.07      161.21     10.30 o 
  -2   4   4      115.36      117.26      7.54 o 
  -1   4   4      455.96      442.25      6.71 o 
   0   4   4      238.36      238.41      4.81 o 
   1   4   4      355.34      314.50      5.91 o 
   2   4   4      353.84      265.62      9.23 o 
   3   4   4        0.94        4.15      8.12 o 
   4   4   4        2.83        5.43      9.05 o 
  -3   5   4      302.50      297.81     12.53 o 
  -2   5   4     1313.57     1281.46     33.50 o 
  -1   5   4     1818.45     1789.95     17.12 o 
   0   5   4     1135.77     1142.04      9.76 o 
   1   5   4       31.24       44.05      5.88 o 
   2   5   4        5.14        4.23      9.46 o 
   3   5   4      628.96      597.58     14.91 o 
  -3   6   4      286.54      317.14     14.49 o 
  -2   6   4      146.36      156.85     13.29 o 
  -1   6   4       73.80       80.78      6.62 o 
   0   6   4      727.21      795.20     12.29 o 
   1   6   4     1717.64     1874.98     19.78 o 
   2   6   4      507.22      582.51     19.18 o 
   3   6   4      349.93      344.60     15.26 o 
  -2   7   4        1.29      -45.70     45.70 o 
  -1   7   4        0.39      -38.23     38.23 o 
   0   7   4        0.39      -39.36     39.36 o 
   1   7   4      128.11      154.95      6.36 o 
   2   7   4      110.18       78.78     22.50 o 
  -4   1   5       29.07       32.81      6.70 o 
  -3   1   5      815.56      752.73     63.31 o 
  -2   1   5     2493.86     2366.32     62.20 o 
  -1   1   5    12808.12    12479.72    201.84 o 
   0   1   5     8089.17     8090.23     68.68 o 
   1   1   5     4688.43     4698.29     23.96 o 
   2   1   5       73.06       81.00      3.21 o 
   3   1   5     2214.09     2350.27     25.74 o 
   4   1   5     1022.41     1070.66     16.51 o 
  -4   2   5      783.84      679.67     31.26 o 
  -3   2   5      302.04      239.82     13.44 o 
  -2   2   5     4637.33     4278.71    133.90 o 
  -1   2   5      349.39      355.71      4.62 o 
   0   2   5      461.30      439.09     11.40 o 
   1   2   5     3276.32     2809.70     35.47 o 
   2   2   5     6033.78     5492.10     80.30 o 
   3   2   5     1860.57     1727.40     16.66 o 
   4   2   5      140.83      111.52      7.39 o 
  -4   3   5       43.36       30.94      7.31 o 
  -3   3   5      482.88      452.49     32.00 o 
  -2   3   5      112.47       81.35      4.65 o 
  -1   3   5      488.36      486.42     13.19 o 
   0   3   5       17.78       26.58      1.96 o 
   1   3   5       42.05       40.24      2.63 o 
   2   3   5       40.15       18.51      8.52 o 
   3   3   5       91.35       85.64      5.71 o 
   4   3   5      147.62      114.66      8.64 o 
  -4   4   5     1217.14     1133.04     70.01 o 
  -3   4   5      819.66      760.35     15.70 o 
  -2   4   5      401.22      354.89      9.79 o 
  -1   4   5      412.45      391.45      9.30 o 
   0   4   5     1101.90      918.63      8.49 o 
   1   4   5     3235.24     2957.88     32.92 o 
   2   4   5     3441.65     2990.87     29.59 o 
   3   4   5      689.08      673.19     17.68 o 
   4   4   5       47.12       47.73      8.02 o 
  -3   5   5      417.48      405.36     13.51 o 
  -2   5   5      567.38      566.90     21.86 o 
  -1   5   5     1515.54     1478.02     15.82 o 
   0   5   5      108.75      103.34      5.92 o 
   1   5   5      180.11      188.97      8.51 o 
   2   5   5      268.05      240.91      9.96 o 
   3   5   5       82.88       64.61      7.71 o 
  -3   6   5       90.88       53.51     11.14 o 
  -2   6   5       50.02       43.35     22.04 o 
  -1   6   5        0.95       -1.60      8.53 o 
   0   6   5       33.00       33.07      4.28 o 
   1   6   5      185.01      192.80     10.91 o 
   2   6   5      625.49      658.19     28.65 o 
   3   6   5      137.58       97.67     25.54 o 
  -2   7   5      274.87      307.17     15.62 o 
  -1   7   5      472.34      550.82     15.69 o 
   0   7   5      845.19     1026.33     19.80 o 
   1   7   5       77.90       84.50      8.94 o 
   2   7   5      201.52      207.83     27.36 o 
  -4   0   6     2806.66     3160.99     35.55 o 
  -3   0   6     4093.47     4501.63     48.36 o 
  -2   0   6      615.31      633.75     18.85 o 
  -1   0   6      564.66      630.26      9.24 o 
   0   0   6     1602.71     1836.97     12.78 o 
   1   0   6    18217.93    20096.39    502.35 o 
   2   0   6     4287.30     4641.86     56.17 o 
   3   0   6     3773.82     4200.40     66.58 o 
   4   0   6      570.43      688.50     19.94 o 
  -4   1   6       63.63       67.29      6.58 o 
  -3   1   6      206.83      199.06      8.27 o 
  -2   1   6      710.45      697.83     10.41 o 
  -1   1   6     3631.45     3607.53     60.45 o 
   0   1   6     1400.29     1489.82     13.44 o 
   1   1   6       47.72       54.51      3.61 o 
   2   1   6      123.73      134.47      4.99 o 
   3   1   6      102.36      110.91      7.56 o 
   4   1   6      224.55      262.84     14.45 o 
  -4   2   6      604.96      570.94     40.48 o 
  -3   2   6      962.99      884.19     39.27 o 
  -2   2   6     4418.42     4130.24    102.99 o 
  -1   2   6       25.63       21.13      1.89 o 
   0   2   6     1647.06     1560.54     27.61 o 
   1   2   6     3357.09     3065.27     26.76 o 
   2   2   6     1494.67     1299.81     10.28 o 
   3   2   6     1446.72     1375.91     15.25 o 
   4   2   6      380.51      370.62     12.45 o 
  -4   3   6      519.81      459.72     27.08 o 
  -3   3   6      671.23      621.59     19.61 o 
  -2   3   6     3482.19     3038.81     47.30 o 
  -1   3   6     4556.73     4010.94     91.72 o 
   0   3   6    10568.37     9596.57     41.90 o 
   1   3   6     1180.52      927.55     15.46 o 
   2   3   6       29.23       27.13      4.14 o 
   3   3   6      180.48      169.06      9.99 o 
   4   3   6     1062.49     1023.60     17.91 o 
  -4   4   6      381.88      247.01     13.45 o 
  -3   4   6        1.47       -8.74      8.74 o 
  -2   4   6      295.68      290.75      9.41 o 
  -1   4   6        4.44        2.93      5.63 o 
   0   4   6      851.20      857.07      7.36 o 
   1   4   6       14.02       10.59      4.25 o 
   2   4   6      144.06      125.87      8.32 o 
   3   4   6      711.05      596.56     16.26 o 
   4   4   6       20.89       13.13     18.65 o 
  -3   5   6       49.02       52.32      7.39 o 
  -2   5   6      345.33      341.62     11.05 o 
  -1   5   6     1410.46     1396.40     23.14 o 
   0   5   6     3294.82     3239.93     17.59 o 
   1   5   6      358.88      372.33     10.07 o 
   2   5   6        2.93       -1.68      9.49 o 
   3   5   6       98.97      113.89      7.69 o 
  -3   6   6      240.56      233.89     23.96 o 
  -2   6   6      356.77      375.30     12.87 o 
  -1   6   6       14.48       11.82     12.47 o 
   0   6   6        4.97        2.96      6.00 o 
   1   6   6      869.74      911.67     26.39 o 
   2   6   6     1272.39     1346.83     19.04 o 
   3   6   6      302.72      276.71     15.32 o 
  -2   7   6      105.83       73.45     63.99 o 
  -1   7   6        1.16      -35.15     35.15 o 
   0   7   6       19.09      -41.84     41.84 o 
   1   7   6        2.03       15.87     11.76 o 
   2   7   6       67.70       44.50     48.31 o 
  -4   1   7       97.42      102.70     16.27 o 
  -3   1   7      234.95      232.84      8.57 o 
  -2   1   7     3899.63     3963.77     86.49 o 
  -1   1   7     4888.42     5084.62    113.35 o 
   0   1   7     7065.20     7610.41     99.13 o 
   1   1   7     4764.40     5044.21     59.69 o 
   2   1   7      694.71      748.46      7.23 o 
   3   1   7       98.03      112.74      6.24 o 
   4   1   7      366.18      396.46     12.48 o 
  -4   2   7     1317.57     1174.98     62.80 o 
  -3   2   7     1420.57     1305.32     77.22 o 
  -2   2   7      551.79      479.44      6.04 o 
  -1   2   7      204.11      188.96      5.59 o 
   0   2   7       39.59       43.69      2.29 o 
   1   2   7     1737.64     1692.20     10.04 o 
   2   2   7     2739.70     2659.02     24.56 o 
   3   2   7     1188.87     1147.80     14.34 o 
   4   2   7      818.86      861.96     16.08 o 
  -4   3   7      206.67      153.97     20.64 o 
  -3   3   7       17.13       13.56     10.18 o 
  -2   3   7      140.18      139.22     12.97 o 
  -1   3   7     2244.85     1988.39     28.93 o 
   0   3   7     1210.47     1200.97      7.92 o 
   1   3   7        3.79        7.49      2.68 o 
   2   3   7       97.55       94.15      5.52 o 
   3   3   7       52.40       48.44      7.23 o 
   4   3   7      193.81      176.74      9.88 o 
  -4   4   7     1706.64     1557.43     71.34 o 
  -3   4   7     1602.26     1517.49     19.76 o 
  -2   4   7     4111.60     3886.45     33.61 o 
  -1   4   7       18.97       12.75      4.53 o 
   0   4   7      419.31      385.77     11.52 o 
   1   4   7     2463.52     2318.60     34.26 o 
   2   4   7     3553.78     3282.11     54.39 o 
   3   4   7     2117.95     1967.39     29.41 o 
   4   4   7      363.70      370.47     15.99 o 
  -3   5   7       17.10       -2.91     10.28 o 
  -2   5   7      607.80      590.82     13.04 o 
  -1   5   7      736.03      691.10     12.18 o 
   0   5   7     2485.84     2410.83     13.44 o 
   1   5   7      635.59      535.29     11.29 o 
   2   5   7       28.33       32.30      8.42 o 
   3   5   7      371.07      318.76     12.93 o 
  -3   6   7       83.49       47.95     19.27 o 
  -2   6   7       94.83       83.50     22.64 o 
  -1   6   7       67.94       75.32     11.59 o 
   0   6   7      809.98      880.76     12.97 o 
   1   6   7      440.25      414.85     12.79 o 
   2   6   7      169.78      156.20      8.62 o 
   3   6   7       71.86      -19.18     38.97 o 
  -2   7   7      513.84      681.39     17.53 o 
  -1   7   7      464.22      543.17     15.69 o 
   0   7   7      494.97      607.27     10.63 o 
   1   7   7      140.02      173.64     10.32 o 
   2   7   7       42.71       46.07      9.14 o 
  -4   0   8     1629.95     1880.03     28.71 o 
  -3   0   8     2607.05     2943.52     28.43 o 
  -2   0   8     9905.15    10976.76     97.63 o 
  -1   0   8     1234.19     1338.57     19.59 o 
   0   0   8        2.70        3.78      1.28 o 
   1   0   8      822.18      917.58     13.05 o 
   2   0   8     8393.91     9193.86    253.90 o 
   3   0   8     5123.22     5375.20     75.11 o 
   4   0   8     2056.56     2348.96     31.60 o 
  -4   1   8       72.18       63.19      6.92 o 
  -3   1   8       28.90       31.19      6.48 o 
  -2   1   8      435.18      451.29      5.51 o 
  -1   1   8      406.21      417.65      6.27 o 
   0   1   8     3215.24     3371.74     34.54 o 
   1   1   8     3295.53     3474.36     29.58 o 
   2   1   8      611.24      680.91      9.62 o 
   3   1   8       60.23       64.93     11.39 o 
   4   1   8      181.22      207.44     12.01 o 
  -4   2   8      549.64      488.83     47.86 o 
  -3   2   8     1563.46     1482.32    113.31 o 
  -2   2   8      865.51      855.44     16.47 o 
  -1   2   8      687.15      685.86     11.66 o 
   0   2   8      376.74      373.07      7.70 o 
   1   2   8     1650.07     1681.89     25.05 o 
   2   2   8     1804.28     1797.71     10.64 o 
   3   2   8     1244.59     1280.08     15.04 o 
   4   2   8      462.50      484.70     18.94 o 
  -4   3   8       44.63       37.74      8.83 o 
  -3   3   8      355.33      356.14     12.62 o 
  -2   3   8     1717.50     1589.47     67.42 o 
  -1   3   8     6222.61     5527.52    130.56 o 
   0   3   8     6221.96     5919.50     78.39 o 
   1   3   8     1914.18     1706.12     21.77 o 
   2   3   8     1811.96     1677.80     30.98 o 
   3   3   8        0.75       -0.30      8.41 o 
   4   3   8      187.17      179.85     11.67 o 
  -4   4   8        5.76      -13.51     13.51 o 
  -3   4   8      116.84       97.60      7.17 o 
  -2   4   8      541.49      498.97     11.01 o 
  -1   4   8       23.25       20.08      4.37 o 
   0   4   8       30.11       26.88      2.67 o 
   1   4   8      100.76      103.19      5.62 o 
   2   4   8       78.96       74.62      5.76 o 
   3   4   8        1.18       -9.56      9.56 o 
   4   4   8       43.98      -35.56     77.12 o 
  -3   5   8       71.89       60.47     14.22 o 
  -2   5   8      754.74      773.38     13.82 o 
  -1   5   8       19.58       17.21      9.38 o 
   0   5   8     1830.66     1799.77     14.48 o 
   1   5   8     3477.70     3374.98     51.81 o 
   2   5   8       16.52       22.50      9.22 o 
   3   5   8       15.54       18.33     19.79 o 
  -3   6   8      151.20      109.83     15.59 o 
  -2   6   8      454.54      424.29     24.35 o 
  -1   6   8      221.58      257.96     10.92 o 
   0   6   8       37.81       43.60      4.47 o 
   1   6   8       60.51       43.92     11.61 o 
   2   6   8      699.79      789.25     15.70 o 
   3   6   8      764.37      858.33     19.00 o 
  -2   7   8        0.17      -13.56     13.56 o 
  -1   7   8        1.02     -177.41    177.41 o 
   0   7   8       22.88      -82.50     82.50 o 
   1   7   8       54.25       27.06     10.45 o 
   2   7   8       20.47       -0.76     12.98 o 
  -4   1   9      646.98      699.58     48.00 o 
  -3   1   9        4.14        2.24      6.85 o 
  -2   1   9      429.94      451.28      5.53 o 
  -1   1   9     6183.16     6578.75    108.17 o 
   0   1   9    18238.02    19820.41    136.54 o 
   1   1   9     3628.19     3740.98     15.49 o 
   2   1   9     2334.52     2536.12     22.46 o 
   3   1   9       37.33       36.38      5.16 o 
   4   1   9      225.62      267.64     21.59 o 
  -4   2   9     1318.90     1368.33     79.81 o 
  -3   2   9     2078.85     2004.92     92.19 o 
  -2   2   9     2205.08     2177.87     24.20 o 
  -1   2   9     1596.49     1539.61     18.78 o 
   0   2   9       89.72      106.68      5.66 o 
   1   2   9     1413.18     1349.99     11.40 o 
   2   2   9     1281.23     1257.71      8.87 o 
   3   2   9     1946.88     2020.22     18.07 o 
   4   2   9      592.74      637.41     14.94 o 
  -4   3   9        8.86       18.10     10.32 o 
  -3   3   9      591.76      537.11     30.17 o 
  -2   3   9       14.85       12.93      8.69 o 
  -1   3   9      133.40      133.86      4.18 o 
   0   3   9      384.65      371.02     10.07 o 
   1   3   9     2172.92     2066.52     16.31 o 
   2   3   9      224.15      218.52      8.01 o 
   3   3   9        0.21       -2.55      8.99 o 
   4   3   9        0.26       -9.02     10.30 o 
  -4   4   9      462.76      442.72     15.37 o 
  -3   4   9     1106.75     1098.95     25.99 o 
  -2   4   9     2148.47     2031.84     28.83 o 
  -1   4   9     6065.59     5759.89    234.48 o 
   0   4   9       24.36       13.49      3.35 o 
   1   4   9       64.04       66.87      4.43 o 
   2   4   9     2403.83     2346.64     61.06 o 
   3   4   9     2606.57     2470.43     55.85 o 
   4   4   9      769.85      733.81     17.46 o 
  -3   5   9      124.13      108.58      7.90 o 
  -2   5   9      181.02      170.78     10.40 o 
  -1   5   9       13.33       21.33      8.18 o 
   0   5   9     2148.70     2161.38     12.94 o 
   1   5   9      862.59      874.87     13.38 o 
   2   5   9      984.92      935.13     15.29 o 
   3   5   9       75.54       95.25     10.87 o 
  -3   6   9      222.27      178.90    233.12 o 
  -2   6   9      376.24      361.54     35.32 o 
  -1   6   9      138.60      133.98     27.26 o 
   0   6   9       61.84       63.45      4.80 o 
   1   6   9      392.09      382.61     19.03 o 
   2   6   9       10.17        0.93      8.55 o 
   3   6   9       94.93      -15.79     15.79 o 
  -2   7   9      100.58       97.43      9.65 o 
  -1   7   9     1156.75     1339.50     43.36 o 
   0   7   9      494.31      592.49     13.13 o 
   1   7   9      692.95      836.88     18.96 o 
   2   7   9        9.72       -8.89     13.02 o 
  -4   0  10     1080.57     1161.46     24.10 o 
  -3   0  10     5156.10     5770.62     55.59 o 
  -2   0  10     3491.13     3784.30     25.86 o 
  -1   0  10     2036.66     2188.33     32.22 o 
   0   0  10     7245.07     8152.82     78.19 o 
   1   0  10      546.34      558.43      6.11 o 
   2   0  10     2919.57     3115.82     27.31 o 
   3   0  10     2240.40     2470.38     37.97 o 
   4   0  10     1775.27     1977.50     29.65 o 
  -4   1  10       45.09       51.64      7.42 o 
  -3   1  10      139.13      148.04      8.31 o 
  -2   1  10      454.03      505.28      5.82 o 
  -1   1  10      302.90      280.90      5.33 o 
   0   1  10      288.40      301.43      3.10 o 
   1   1  10     1958.52     2019.11     10.50 o 
   2   1  10      541.50      525.14      9.52 o 
   3   1  10      363.69      369.69      9.84 o 
   4   1  10        0.72       -0.23      9.34 o 
  -4   2  10       27.81       37.32     16.31 o 
  -3   2  10     1600.04     1599.38     92.06 o 
  -2   2  10     4545.48     4389.00     93.41 o 
  -1   2  10     2673.20     2871.60    128.26 o 
   0   2  10       41.23       44.38      2.76 o 
   1   2  10      171.77      158.67     37.60 o 
   2   2  10      912.80      945.38      8.55 o 
   3   2  10      658.73      645.18     29.68 o 
   4   2  10     1471.63     1508.84     19.74 o 
  -4   3  10      612.15      576.55     42.72 o 
  -3   3  10     1022.13      961.93     35.68 o 
  -2   3  10      827.17      811.80     11.45 o 
  -1   3  10     1110.77     1019.67     16.77 o 
   0   3  10     8190.94     8142.75     81.42 o 
   1   3  10     9180.34     8728.51    114.27 o 
   2   3  10      686.06      695.16     10.68 o 
   3   3  10      264.77      291.57     11.75 o 
   4   3  10       63.50       57.25      7.53 o 
  -4   4  10       11.12      -12.45     12.45 o 
  -3   4  10        3.32        8.48      9.18 o 
  -2   4  10      381.35      329.67     11.58 o 
  -1   4  10      474.31      421.39     10.56 o 
   0   4  10       59.40       55.28      2.93 o 
   1   4  10        7.99       18.56     11.56 o 
   2   4  10      486.38      492.75     10.93 o 
   3   4  10       26.57       -9.81      9.81 o 
   4   4  10       44.32      -94.60    124.52 o 
  -3   5  10      147.42      138.66      8.12 o 
  -2   5  10      137.99      146.93      9.69 o 
  -1   5  10     2047.97     2085.37     38.70 o 
   0   5  10      270.51      268.99      6.54 o 
   1   5  10     1245.20     1204.83     18.36 o 
   2   5  10     1172.13     1155.66     16.08 o 
   3   5  10      212.88      222.48     11.97 o 
  -3   6  10     1004.02     1118.12     36.84 o 
  -2   6  10      399.26      435.91     13.65 o 
  -1   6  10      454.96      474.95     15.86 o 
   0   6  10      188.02      177.08      7.33 o 
   1   6  10       69.74       74.84      6.78 o 
   2   6  10      326.77      306.15     22.06 o 
   3   6  10      531.57      509.52     43.22 o 
  -2   7  10       14.88       23.57     10.52 o 
  -1   7  10        6.90      -14.18     14.18 o 
   0   7  10       27.94     -183.44    268.40 o 
   1   7  10       16.94      -13.50     13.50 o 
   2   7  10       11.00      -32.54     32.54 o 
  -4   1  11     1066.35     1150.58     47.82 o 
  -3   1  11      990.98     1131.85     46.15 o 
  -2   1  11        1.22        4.34      3.56 o 
  -1   1  11     3161.64     3429.34     65.64 o 
   0   1  11     6659.18     7216.00     83.48 o 
   1   1  11     7383.40     7811.09     68.35 o 
   2   1  11     7796.45     8423.63    112.03 o 
   3   1  11      566.65      606.84     11.31 o 
   4   1  11        0.31        0.16      9.61 o 
  -4   2  11      365.69      337.35     12.70 o 
  -3   2  11     1629.64     1607.58     52.33 o 
  -2   2  11     4562.95     4481.24     48.74 o 
  -1   2  11     7222.04     7182.39    109.31 o 
   0   2  11       56.85      110.94      3.05 o 
   1   2  11      568.53      595.98      6.73 o 
   2   2  11     1054.96     1007.61     11.25 o 
   3   2  11     2480.59     2641.68     29.19 o 
   4   2  11      901.36      946.14     23.57 o 
  -4   3  11       38.11      -16.34     39.18 o 
  -3   3  11      270.87      237.60     10.22 o 
  -2   3  11      483.50      465.59      9.60 o 
  -1   3  11        4.80        9.66      3.43 o 
   0   3  11       10.18       10.50      2.55 o 
   1   3  11      271.98      278.97      5.48 o 
   2   3  11      422.06      416.63      9.36 o 
   3   3  11       80.75       86.82      8.83 o 
   4   3  11        2.26        1.67     10.40 o 
  -4   4  11      137.72      124.34     17.16 o 
  -3   4  11     1628.38     1627.52     50.23 o 
  -2   4  11      512.04      499.36     11.04 o 
  -1   4  11     2498.40     2441.66     57.06 o 
   0   4  11     1741.85     1708.17     27.12 o 
   1   4  11      171.63      181.14      7.45 o 
   2   4  11      117.82      110.88      5.70 o 
   3   4  11     1467.96     1438.25     21.12 o 
   4   4  11     1113.57     1043.59     19.64 o 
  -3   5  11       27.97       11.35     16.31 o 
  -2   5  11        1.03        2.17     11.16 o 
  -1   5  11      459.04      443.27     10.91 o 
   0   5  11       10.43       11.22      5.30 o 
   1   5  11      654.94      691.50     25.08 o 
   2   5  11      674.60      639.36     13.53 o 
   3   5  11      246.24      216.81     28.83 o 
  -3   6  11      105.88       29.05    122.64 o 
  -2   6  11      262.44      203.85     72.81 o 
  -1   6  11      507.64      518.30     32.02 o 
   0   6  11      600.62      635.16      9.58 o 
   1   6  11      244.19      260.85     14.03 o 
   2   6  11      144.86      149.89      8.16 o 
   3   6  11      232.38      143.65     36.92 o 
  -1   7  11      110.71      107.31     18.11 o 
   0   7  11     1287.73     1401.66     14.63 o 
   1   7  11      807.45      930.81     18.77 o 
  -4   0  12      254.03      295.14     17.24 o 
  -3   0  12     3583.17     3944.68     47.14 o 
  -2   0  12     6261.49     6725.58     77.75 o 
  -1   0  12    11015.70    12162.81    119.08 o 
   0   0  12     3094.30     3299.00     24.44 o 
   1   0  12        4.80       10.72      3.96 o 
   2   0  12      438.57      517.41      8.16 o 
   3   0  12     1674.99     1788.25     23.51 o 
   4   0  12     2851.53     3273.54     37.31 o 
  -4   1  12      493.06      537.66     28.08 o 
  -3   1  12       58.95       60.90      5.72 o 
  -2   1  12      315.05      369.70      5.53 o 
  -1   1  12        8.51       10.11      2.00 o 
   0   1  12     3332.41     3685.48     27.05 o 
   1   1  12     1149.23     1257.91      9.52 o 
   2   1  12      923.32     1087.24     12.64 o 
   3   1  12        4.95       13.43     10.29 o 
   4   1  12       40.31       69.72     16.77 o 
  -4   2  12       25.55        6.59     10.28 o 
  -3   2  12      332.82      361.88     10.63 o 
  -2   2  12     1418.45     1468.05     22.90 o 
  -1   2  12     4640.13     4889.32    100.24 o 
   0   2  12     8271.52     8985.81     98.50 o 
   1   2  12        3.52       17.85      3.84 o 
   2   2  12      613.26      604.79      6.91 o 
   3   2  12      338.25      329.12     10.48 o 
   4   2  12      463.48      471.70     14.52 o 
  -4   3  12      438.87      431.07     45.87 o 
  -3   3  12     1107.70     1056.38     79.32 o 
  -2   3  12     1505.60     1507.59     44.20 o 
  -1   3  12      963.26      934.61     13.47 o 
   0   3  12     2699.37     2540.06     28.19 o 
   1   3  12     7579.04     7670.75     60.58 o 
   2   3  12     3209.36     3172.33     62.86 o 
   3   3  12     1367.91     1372.44     31.62 o 
   4   3  12       24.36       19.97      9.16 o 
  -4   4  12       38.01       39.00      8.63 o 
  -3   4  12      132.16      116.29     12.21 o 
  -2   4  12      583.62      585.20     15.30 o 
  -1   4  12     1138.16     1083.99     12.79 o 
   0   4  12      305.43      303.76      5.63 o 
   1   4  12       51.98       45.36      4.58 o 
   2   4  12        0.53       -1.62     15.86 o 
   3   4  12       59.20       46.10     15.57 o 
   4   4  12       11.69      -83.07     98.29 o 
  -3   5  12      524.93      522.32     16.28 o 
  -2   5  12       75.76       69.68      6.61 o 
  -1   5  12      199.17      199.02      9.17 o 
   0   5  12     1152.46     1186.05     13.01 o 
   1   5  12     1404.56     1421.68     32.41 o 
   2   5  12     1275.82     1235.20     16.86 o 
   3   5  12      165.79      157.06     33.18 o 
  -3   6  12      430.61      448.03     18.60 o 
  -2   6  12     1011.62     1136.40     18.20 o 
  -1   6  12      978.24     1045.62     57.25 o 
   0   6  12      340.28      378.63      8.34 o 
   1   6  12      140.44      146.59      7.43 o 
   2   6  12       24.40       20.41      8.28 o 
  -1   7  12       66.91       94.07     13.10 o 
   0   7  12        2.16      -46.90     46.90 o 
   1   7  12        3.03      -13.58     13.58 o 
  -4   1  13     2069.89     2336.08    103.08 o 
  -3   1  13     2099.92     2215.08     85.03 o 
  -2   1  13     1332.54     1485.35      9.17 o 
  -1   1  13      557.33      665.88      7.45 o 
   0   1  13     3402.37     3797.34     25.34 o 
   1   1  13     5762.90     5982.72     42.68 o 
   2   1  13     4626.34     4883.84     31.19 o 
   3   1  13     2362.76     2550.34     28.39 o 
   4   1  13      404.97      449.88     13.67 o 
  -4   2  13      269.29      277.75     20.92 o 
  -3   2  13     1716.21     1786.01     53.33 o 
  -2   2  13     2036.56     2042.46     11.96 o 
  -1   2  13     5249.58     5481.93     88.38 o 
   0   2  13     6583.25     6894.60    117.71 o 
   1   2  13      335.50      307.79      4.68 o 
   2   2  13       83.59       78.89      5.35 o 
   3   2  13       58.08       41.67      5.70 o 
   4   2  13     1438.83     1584.72     20.31 o 
  -4   3  13      477.72      430.05     47.47 o 
  -3   3  13        3.36       -8.62      8.62 o 
  -2   3  13       59.39       59.21      5.04 o 
  -1   3  13       11.03       14.32      3.15 o 
   0   3  13      797.60      768.26      6.57 o 
   1   3  13       91.81      108.14      4.50 o 
   2   3  13      230.96      230.47      8.69 o 
   3   3  13      262.39      265.06     10.71 o 
   4   3  13        9.60        5.61     11.70 o 
  -4   4  13       68.53       46.86     16.70 o 
  -3   4  13      925.21      914.96     70.73 o 
  -2   4  13     3597.94     3504.68     74.18 o 
  -1   4  13     1830.92     1796.97     59.18 o 
   0   4  13     1710.36     1638.30     25.61 o 
   1   4  13      283.13      269.36      8.41 o 
   2   4  13        0.35        4.79      7.14 o 
   3   4  13      286.76      319.84     11.54 o 
   4   4  13      728.06      691.31     17.46 o 
  -3   5  13      170.01      155.06     16.56 o 
  -2   5  13        1.97        0.56     13.74 o 
  -1   5  13      186.38      193.28      9.31 o 
   0   5  13      220.91      206.84      9.03 o 
   1   5  13      709.17      723.82     13.06 o 
   2   5  13      172.16      165.57     10.37 o 
   3   5  13      291.63      265.89     33.43 o 
  -2   6  13       74.04       59.25     38.80 o 
  -1   6  13      594.74      583.00     33.43 o 
   0   6  13      315.76      341.47      8.36 o 
   1   6  13      119.56      117.22     12.65 o 
   2   6  13       28.66       27.42     14.55 o 
  -1   7  13        0.24      -42.82     42.82 o 
   0   7  13      330.03      351.09     20.95 o 
   1   7  13      658.65      741.62     17.65 o 
  -4   0  14       70.89       86.80     10.38 o 
  -3   0  14     1472.45     1615.77     23.08 o 
  -2   0  14     6291.77     7336.84    239.90 o 
  -1   0  14    11938.37    12872.88     57.34 o 
   0   0  14     7374.93     8326.57     41.51 o 
   1   0  14    13546.22    15427.29    117.44 o 
   2   0  14      776.25      889.17     16.06 o 
   3   0  14      819.13      886.03     18.37 o 
   4   0  14     2331.41     2682.34     34.35 o 
  -4   1  14      726.13      818.88     16.24 o 
  -3   1  14     1112.14     1186.80     30.67 o 
  -2   1  14     1382.67     1448.93     14.08 o 
  -1   1  14     2740.31     3216.60     43.15 o 
   0   1  14       20.16       26.32      2.26 o 
   1   1  14      942.21      988.70     38.37 o 
   2   1  14     2924.91     3138.95     49.25 o 
   3   1  14     1816.55     2077.59     25.54 o 
   4   1  14      141.17      149.63     12.14 o 
  -4   2  14      111.10      110.31     17.41 o 
  -3   2  14       41.46       56.58      5.83 o 
  -2   2  14     1998.34     2061.08     36.83 o 
  -1   2  14      422.88      383.54     11.49 o 
   0   2  14     2725.97     2934.92     23.62 o 
   1   2  14     2322.24     2444.59     27.98 o 
   2   2  14      172.98      160.04      5.27 o 
   3   2  14      141.18      153.18      8.92 o 
   4   2  14      244.30      281.88     13.46 o 
  -4   3  14     1218.27     1194.14     19.85 o 
  -3   3  14      344.12      354.83     12.81 o 
  -2   3  14     1438.67     1391.37     29.07 o 
  -1   3  14      167.78      156.59      5.62 o 
   0   3  14      416.59      397.19     11.09 o 
   1   3  14     2285.30     2165.91     24.26 o 
   2   3  14     5066.82     5167.20     67.69 o 
   3   3  14     1263.27     1263.10     22.96 o 
   4   3  14      413.64      424.83     14.77 o 
  -4   4  14        2.69      -26.28     27.27 o 
  -3   4  14       22.93       17.80      9.45 o 
  -2   4  14      245.75      238.01      9.82 o 
  -1   4  14        2.42       -4.07     11.17 o 
   0   4  14        1.19       -1.17      4.18 o 
   1   4  14      122.55      127.59      8.53 o 
   2   4  14       72.56       81.38      5.75 o 
   3   4  14      113.72      115.30      7.48 o 
   4   4  14        0.87      -36.20     36.20 o 
  -3   5  14      795.55      756.28     23.80 o 
  -2   5  14      390.50      379.73     20.57 o 
  -1   5  14       20.78       17.68      6.36 o 
   0   5  14      112.59      110.32      6.83 o 
   1   5  14      987.49      996.96     21.76 o 
   2   5  14     1139.36     1149.26     26.66 o 
   3   5  14      701.22      679.13     46.13 o 
  -2   6  14      340.12      365.44     17.26 o 
  -1   6  14     1074.18     1098.39     35.43 o 
   0   6  14      720.01      781.60     11.25 o 
   1   6  14      411.34      421.90     12.89 o 
   2   6  14        5.77        1.95     10.12 o 
  -1   7  14      122.74      110.52     37.90 o 
   0   7  14       25.82       11.17      8.11 o 
   1   7  14       59.48      -18.65     18.93 o 
  -4   1  15     1990.96     2288.06     69.82 o 
  -3   1  15     1519.42     1601.27     19.50 o 
  -2   1  15     3057.59     3332.98     32.44 o 
  -1   1  15     4233.58     4936.23     58.36 o 
   0   1  15     3675.37     4231.72     25.03 o 
   1   1  15     4403.01     4641.85     47.21 o 
   2   1  15     1918.54     1871.43     11.24 o 
   3   1  15     4212.18     4821.48     38.03 o 
   4   1  15      142.12      152.74     10.75 o 
  -4   2  15       21.78       21.03      8.37 o 
  -3   2  15        7.08        8.47      9.38 o 
  -2   2  15      920.04      916.53     17.86 o 
  -1   2  15     4334.78     4532.10     31.31 o 
   0   2  15     7178.58     7656.38     94.13 o 
   1   2  15     1318.56     1326.71     17.83 o 
   2   2  15       50.29       57.92      4.65 o 
   3   2  15       42.75       47.50      5.68 o 
   4   2  15      148.75      161.63      8.64 o 
  -4   3  15       22.32        0.71     12.99 o 
  -3   3  15     1064.25     1106.18     48.47 o 
  -2   3  15       36.43       35.34     15.70 o 
  -1   3  15        6.50        9.92      3.29 o 
   0   3  15       18.35       23.77      2.52 o 
   1   3  15      114.53      116.88      4.80 o 
   2   3  15      583.43      624.13     12.42 o 
   3   3  15       52.75       53.68      6.61 o 
   4   3  15      112.81      111.89     11.71 o 
  -4   4  15      156.36      162.39      9.43 o 
  -3   4  15      184.28      177.38     10.97 o 
  -2   4  15     1200.79     1205.26     21.81 o 
  -1   4  15     4623.62     4581.44     77.47 o 
   0   4  15     4442.19     4502.38     64.92 o 
   1   4  15     1234.54     1192.48     20.88 o 
   2   4  15      308.66      296.21     10.47 o 
   3   4  15      149.06      163.75      8.81 o 
   4   4  15      396.18      430.79     15.79 o 
  -3   5  15      343.13      307.47     50.83 o 
  -2   5  15      345.74      367.86     20.32 o 
  -1   5  15       30.48       23.05      5.56 o 
   0   5  15      199.38      204.72      6.47 o 
   1   5  15      538.63      551.76     12.00 o 
   2   5  15      368.23      388.26     18.93 o 
   3   5  15      385.57      275.32     60.07 o 
  -2   6  15      149.85      151.35     81.80 o 
  -1   6  15      168.54      138.82     28.45 o 
   0   6  15      315.88      338.77     13.75 o 
   1   6  15      334.55      330.26     12.68 o 
   2   6  15        1.92       -6.36      7.71 o 
  -1   7  15       59.74       59.10      9.40 o 
   0   7  15        8.36       -9.78      9.78 o 
   1   7  15      317.97      377.01     17.79 o 
  -4   0  16      693.15      752.14     21.88 o 
  -3   0  16      631.34      717.75     17.62 o 
  -2   0  16     7693.79     8619.75     71.09 o 
  -1   0  16     3990.06     4390.39     65.43 o 
   0   0  16     6833.00     7169.51     41.45 o 
   1   0  16    11251.03    12241.00     76.51 o 
   2   0  16     5279.50     5760.38     49.01 o 
   3   0  16       29.34       23.04      7.86 o 
   4   0  16      196.81      212.48     16.46 o 
  -4   1  16      561.99      649.45     15.33 o 
  -3   1  16      633.18      740.65     13.04 o 
  -2   1  16     1473.22     1644.52     10.11 o 
  -1   1  16      748.74      826.54      7.38 o 
   0   1  16      785.29      907.52      5.91 o 
   1   1  16     1641.31     1728.22     14.52 o 
   2   1  16      188.79      185.39      5.53 o 
   3   1  16     1440.88     1501.55     60.67 o 
   4   1  16     1399.21     1506.35     20.07 o 
  -4   2  16        3.45        0.76     10.53 o 
  -3   2  16      137.08      136.59      6.49 o 
  -2   2  16      379.57      410.59      9.21 o 
  -1   2  16     3734.30     3959.36     48.99 o 
   0   2  16     1248.97     1182.72     12.25 o 
   1   2  16     1982.82     2074.36     20.84 o 
   2   2  16       91.36       96.88      7.06 o 
   3   2  16       55.25       55.43     10.41 o 
   4   2  16       14.92       11.55      8.92 o 
  -4   3  16     1030.38     1002.01     71.94 o 
  -3   3  16     3561.96     3669.95    143.71 o 
  -2   3  16     1247.44     1236.39     36.75 o 
  -1   3  16      151.76      126.17      5.65 o 
   0   3  16        0.59        3.43      3.50 o 
   1   3  16     1589.38     1568.88     17.93 o 
   2   3  16     1603.30     1628.34     27.81 o 
   3   3  16     2033.42     2168.39     23.27 o 
   4   3  16      549.17      588.51     16.34 o 
  -3   4  16       70.16       71.43      7.31 o 
  -2   4  16       55.92       55.65      5.89 o 
  -1   4  16       61.20       49.31      6.18 o 
   0   4  16      295.76      289.53      6.34 o 
   1   4  16       36.16       30.85      4.92 o 
   2   4  16       58.63       54.43     13.24 o 
   3   4  16        3.23       11.59      9.73 o 
  -3   5  16      513.20      503.82     31.02 o 
  -2   5  16     1078.25     1046.70     51.95 o 
  -1   5  16      252.89      240.59     10.17 o 
   0   5  16       19.95       31.76      3.84 o 
   1   5  16      227.76      238.68      9.89 o 
   2   5  16      688.96      710.95     14.39 o 
   3   5  16      631.42      561.72     32.97 o 
  -2   6  16      566.07      617.79     39.55 o 
  -1   6  16      626.61      670.07     19.63 o 
   0   6  16      829.07      859.69     37.55 o 
   1   6  16      449.29      478.75     13.50 o 
   2   6  16      209.10      247.01     13.39 o 
  -1   7  16       28.47      -86.42    179.23 o 
   0   7  16        2.26        4.99     10.25 o 
   1   7  16       51.84       22.95      9.56 o 
  -4   1  17      777.80      854.72     54.88 o 
  -3   1  17     2899.15     3202.01     64.14 o 
  -2   1  17     2600.49     2658.19     13.39 o 
  -1   1  17     2615.40     2840.33     20.80 o 
   0   1  17     1804.32     2224.00     15.88 o 
   1   1  17     1798.01     2111.62     28.17 o 
   2   1  17     3167.93     3332.23     22.18 o 
   3   1  17     3455.13     3801.62     34.96 o 
   4   1  17     1038.15     1130.58     26.73 o 
  -4   2  17       10.79        2.63      8.89 o 
  -3   2  17       35.65       41.35      5.91 o 
  -2   2  17      255.18      250.14     14.46 o 
  -1   2  17     2820.23     2849.68     30.26 o 
   0   2  17     3895.98     4053.26     47.35 o 
   1   2  17     3796.20     3839.03     40.75 o 
   2   2  17     2960.48     2991.24     27.69 o 
   3   2  17      629.76      672.87     26.97 o 
   4   2  17       29.38       26.60      8.77 o 
  -4   3  17       38.92       -0.25     18.27 o 
  -3   3  17      146.55      129.96     32.62 o 
  -2   3  17       72.00       78.60      5.65 o 
  -1   3  17      659.68      712.19     13.88 o 
   0   3  17        1.11        1.30      3.55 o 
   1   3  17        0.34        1.14      3.88 o 
   2   3  17       18.79       21.69      5.44 o 
   3   3  17      429.03      444.06     16.85 o 
   4   3  17       59.68       62.23      8.97 o 
  -3   4  17       18.75        7.81      9.93 o 
  -2   4  17      265.65      269.76     28.38 o 
  -1   4  17     1536.65     1614.68     15.92 o 
   0   4  17     2752.98     2805.16     32.14 o 
   1   4  17     3474.00     3647.21     49.85 o 
   2   4  17      966.24     1036.99     14.78 o 
   3   4  17      169.75      162.89      9.15 o 
  -3   5  17      182.99      134.62    105.39 o 
  -2   5  17      655.97      640.43     14.40 o 
  -1   5  17       76.98       77.87     16.16 o 
   0   5  17       15.52       14.78      5.63 o 
   1   5  17        9.63       23.92     14.71 o 
   2   5  17      451.34      488.11     13.18 o 
   3   5  17      303.67      255.73     91.98 o 
  -2   6  17        3.63      -12.12     12.12 o 
  -1   6  17       64.95       38.17     34.11 o 
   0   6  17      648.47      644.41     68.55 o 
   1   6  17      236.19      220.53     12.15 o 
   2   6  17       96.49       76.59      9.31 o 
  -1   7  17      335.69      394.47     15.94 o 
   0   7  17       30.61       22.06     16.28 o 
   1   7  17      142.85      125.58      9.86 o 
  -4   0  18      342.55      392.71     19.46 o 
  -3   0  18      600.87      684.75     17.71 o 
  -2   0  18      399.76      508.91      9.34 o 
  -1   0  18     5270.32     5819.10     89.49 o 
   0   0  18    11536.85    12554.01     60.22 o 
   1   0  18      874.22      717.82     14.68 o 
   2   0  18     4278.24     4604.36     58.77 o 
   3   0  18     1364.12     1435.86     22.97 o 
   4   0  18      130.91      139.13     11.35 o 
  -4   1  18       28.29       51.41      7.82 o 
  -3   1  18      810.71      829.73     14.17 o 
  -2   1  18      397.55      421.09      6.67 o 
  -1   1  18      664.92      681.46      6.24 o 
   0   1  18       13.15       18.05      2.60 o 
   1   1  18      802.73      928.85      6.99 o 
   2   1  18       59.29       59.96      4.69 o 
   3   1  18      119.70      140.47      7.74 o 
   4   1  18      807.51      865.54     49.95 o 
  -4   2  18      578.43      619.40     28.13 o 
  -3   2  18      182.39      191.18      9.77 o 
  -2   2  18       44.45       50.91      4.84 o 
  -1   2  18     2699.74     2969.18     52.60 o 
   0   2  18     3143.41     3404.00     28.91 o 
   1   2  18     4135.02     4210.77     66.93 o 
   2   2  18     1567.95     1714.26     15.50 o 
   3   2  18      449.98      457.32     12.42 o 
   4   2  18        7.15        8.33     11.25 o 
  -4   3  18      728.32      713.84     39.38 o 
  -3   3  18     1140.83     1167.64     16.86 o 
  -2   3  18     5268.62     5515.60     49.70 o 
  -1   3  18     3859.52     3872.87    100.68 o 
   0   3  18      473.83      495.55      6.60 o 
   1   3  18     1804.71     1850.95     29.16 o 
   2   3  18     1533.82     1554.69     19.07 o 
   3   3  18     1185.49     1256.35     17.28 o 
   4   3  18      994.10     1017.98     19.38 o 
  -3   4  18        6.69       -0.22     10.16 o 
  -2   4  18       15.81       20.54      6.61 o 
  -1   4  18       44.47       29.44      5.67 o 
   0   4  18      806.98      784.11      8.34 o 
   1   4  18       41.09       36.33      5.32 o 
   2   4  18      224.91      255.35     10.12 o 
   3   4  18       23.58       18.04     10.34 o 
  -3   5  18      858.55      830.40     97.69 o 
  -2   5  18     1140.90     1237.03     75.51 o 
  -1   5  18      608.60      654.86     24.76 o 
   0   5  18      230.95      233.41      6.85 o 
   1   5  18        0.48       -8.38      8.38 o 
   2   5  18      586.85      629.80     28.83 o 
   3   5  18      596.34      622.77     35.43 o 
  -2   6  18       41.28       40.48     12.44 o 
  -1   6  18      515.39      575.70     14.64 o 
   0   6  18     1274.71     1428.45     29.60 o 
   1   6  18      642.44      692.09     15.24 o 
   2   6  18      384.11      345.10     25.87 o 
  -1   7  18        2.72     -282.16    376.19 o 
   0   7  18       59.68       38.67     38.04 o 
   1   7  18        0.68      -13.53     13.53 o 
  -4   1  19      204.46      242.18     15.91 o 
  -3   1  19     3408.76     3779.71     82.19 o 
  -2   1  19     3680.09     3881.23     30.56 o 
  -1   1  19     2638.37     2660.81     28.94 o 
   0   1  19     3467.82     3803.90     22.05 o 
   1   1  19       84.31      106.32      5.07 o 
   2   1  19     1263.72     1414.70     63.58 o 
   3   1  19     1235.78     1310.48     16.09 o 
   4   1  19     2789.58     3028.38     27.10 o 
  -4   2  19     1152.31     1239.30     51.61 o 
  -3   2  19      244.29      243.86     19.79 o 
  -2   2  19      356.45      414.82     18.55 o 
  -1   2  19       16.70       33.92      8.22 o 
   0   2  19     4661.03     5073.36     38.30 o 
   1   2  19     3943.95     4111.87     24.99 o 
   2   2  19     2401.07     2454.08     21.45 o 
   3   2  19     1226.68     1278.51     16.50 o 
   4   2  19       62.06       74.41     11.28 o 
  -4   3  19        1.22      -23.20     23.90 o 
  -3   3  19      177.57      183.23     27.00 o 
  -2   3  19      324.00      367.97     10.65 o 
  -1   3  19       57.13       53.00      4.74 o 
   0   3  19       48.79       55.36      2.97 o 
   1   3  19      581.84      575.60     10.00 o 
   2   3  19      303.98      302.97      9.97 o 
   3   3  19       57.49       60.00      7.07 o 
   4   3  19       44.09       38.05      9.12 o 
  -3   4  19      334.99      316.43     12.86 o 
  -2   4  19       52.29       56.99      6.30 o 
  -1   4  19     1092.46     1145.52     14.24 o 
   0   4  19     2735.48     2814.47     34.73 o 
   1   4  19     1148.73     1152.19     14.96 o 
   2   4  19     1777.53     1858.65     31.92 o 
   3   4  19      233.31      225.81     20.76 o 
  -3   5  19      540.14      513.38     88.09 o 
  -2   5  19      679.32      672.78     30.76 o 
  -1   5  19       89.52       80.77      6.71 o 
   0   5  19      152.12      158.46      6.44 o 
   1   5  19       75.46       78.14      6.30 o 
   2   5  19       98.18       99.27      7.41 o 
   3   5  19       75.34       19.88     18.96 o 
  -2   6  19       88.71       99.30     19.31 o 
  -1   6  19       59.92       47.88     12.69 o 
   0   6  19      138.46      122.24     12.94 o 
   1   6  19      270.70      267.17     25.81 o 
   2   6  19      244.58      168.11     77.59 o 
  -1   7  19      695.11      715.68     18.91 o 
   0   7  19      168.24      155.78     12.51 o 
   1   7  19        5.42       -2.45     14.16 o 
  -4   0  20     1393.81     1558.27     28.97 o 
  -3   0  20      759.07      807.10     19.47 o 
  -2   0  20      101.24      107.81      9.49 o 
  -1   0  20     2034.02     2171.84     50.27 o 
   0   0  20     2606.40     2996.45     22.02 o 
   1   0  20     6175.84     6484.29     71.86 o 
   2   0  20     4460.90     4700.39     66.74 o 
   3   0  20      392.33      398.03     15.65 o 
   4   0  20      146.25      175.68     16.93 o 
  -4   1  20      115.30      132.17     13.44 o 
  -3   1  20       40.95       46.37      8.05 o 
  -2   1  20     1569.14     1682.24     28.19 o 
  -1   1  20     1276.32     1283.05     25.80 o 
   0   1  20      164.24      225.28      5.96 o 
   1   1  20       28.39       35.49      2.73 o 
   2   1  20       73.29       81.88      4.94 o 
   3   1  20        5.12        2.02      8.33 o 
   4   1  20       98.51      128.62      8.74 o 
  -4   2  20      236.30      272.78     25.12 o 
  -3   2  20      486.85      516.01     17.67 o 
  -2   2  20      568.12      606.39     13.36 o 
  -1   2  20       26.94       42.96      3.00 o 
   0   2  20     2601.94     2758.74     24.01 o 
   1   2  20     2806.42     2886.11     44.02 o 
   2   2  20     3983.84     4172.33     33.62 o 
   3   2  20      474.28      501.15     21.19 o 
   4   2  20       11.65       15.52     11.52 o 
  -4   3  20      172.23      172.54     13.31 o 
  -3   3  20      670.12      749.37     17.36 o 
  -2   3  20     2911.69     3052.43     53.30 o 
  -1   3  20     3913.08     3946.70     60.20 o 
   0   3  20     2434.54     2513.83     36.66 o 
   1   3  20     2602.32     2662.14     26.39 o 
   2   3  20     2541.99     2570.75     83.38 o 
   3   3  20     1581.16     1675.67     19.93 o 
   4   3  20      831.83      893.29     18.68 o 
  -3   4  20      107.89       90.85     24.86 o 
  -2   4  20        9.16        8.01      6.84 o 
  -1   4  20        7.87        0.10      7.50 o 
   0   4  20      335.84      330.93      6.84 o 
   1   4  20      427.01      389.64     10.67 o 
   2   4  20       14.69       12.90      8.77 o 
   3   4  20       14.75       -2.27     12.87 o 
  -3   5  20      193.58      164.70     88.11 o 
  -2   5  20     1040.44     1092.38     27.42 o 
  -1   5  20      920.17      958.84     44.74 o 
   0   5  20      916.06      978.46     15.13 o 
   1   5  20       27.52       25.34      7.26 o 
   2   5  20        9.74        0.32      7.79 o 
   3   5  20      140.03      133.59     15.68 o 
  -2   6  20       11.06        2.10     13.38 o 
  -1   6  20      125.15      135.50      8.62 o 
   0   6  20      436.03      450.43     12.85 o 
   1   6  20      684.51      762.69     15.98 o 
   2   6  20      861.27      896.65     29.49 o 
   0   7  20       46.00     -114.34    133.06 o 
  -4   1  21        1.11      -14.36     14.36 o 
  -3   1  21      932.68     1024.72     15.11 o 
  -2   1  21     2845.94     3075.48     34.44 o 
  -1   1  21     7384.68     7780.23     76.80 o 
   0   1  21     2587.93     2706.02     14.03 o 
   1   1  21      579.77      666.01      6.67 o 
   2   1  21        4.47       -6.66      6.66 o 
   3   1  21      464.06      485.26     12.01 o 
   4   1  21     1321.55     1403.65     32.20 o 
  -4   2  21      762.28      813.20     30.76 o 
  -3   2  21      887.33      945.73     26.32 o 
  -2   2  21      286.66      303.23      9.16 o 
  -1   2  21       73.11       78.50      3.27 o 
   0   2  21     1023.35      974.15     10.47 o 
   1   2  21     1984.11     2082.43     14.24 o 
   2   2  21     1300.13     1354.78     34.03 o 
   3   2  21     2227.77     2317.35     31.02 o 
   4   2  21      134.71      127.84     15.94 o 
  -4   3  21       42.32       44.61      8.84 o 
  -3   3  21        4.60       -9.89      9.89 o 
  -2   3  21      818.21      858.62     15.61 o 
  -1   3  21      304.52      345.82      9.24 o 
   0   3  21      738.00      744.70     10.72 o 
   1   3  21       20.14       20.14      6.61 o 
   2   3  21     1008.95     1016.62     37.63 o 
   3   3  21        3.22       -4.65      9.71 o 
   4   3  21       40.68       40.53     11.13 o 
  -3   4  21     1663.88     1659.24     63.65 o 
  -2   4  21      205.36      200.97     12.00 o 
  -1   4  21        4.30        9.54      7.31 o 
   0   4  21     4284.63     4432.41     45.60 o 
   1   4  21     2722.78     2822.94     24.63 o 
   2   4  21     1469.89     1568.78     18.11 o 
   3   4  21      868.09      965.92     30.94 o 
  -3   5  21      226.54      224.65     14.55 o 
  -2   5  21      529.17      531.71     25.40 o 
  -1   5  21     2108.39     2144.38     86.25 o 
   0   5  21       18.95       13.12      4.76 o 
   1   5  21      120.16      129.14      7.63 o 
   2   5  21      245.03      287.93     15.44 o 
   3   5  21       80.48       53.75     22.33 o 
  -2   6  21       59.40       36.52     18.31 o 
  -1   6  21       45.26       54.81      7.61 o 
   0   6  21        6.62       -0.06      7.51 o 
   1   6  21      275.52      282.45     30.47 o 
   2   6  21      155.35      113.55     61.97 o 
   0   7  21      724.17      866.36     14.89 o 
  -4   0  22     1613.69     1771.15     32.06 o 
  -3   0  22     3129.74     3403.84     34.48 o 
  -2   0  22     1335.91     1452.93     20.31 o 
  -1   0  22        1.69       -2.08      9.30 o 
   0   0  22     3334.67     3758.01     29.81 o 
   1   0  22     7269.46     7693.12    212.11 o 
   2   0  22     2815.94     2961.86     40.19 o 
   3   0  22     2728.29     2901.52     32.45 o 
   4   0  22      376.13      411.20     20.28 o 
  -4   1  22        0.63        9.42     11.55 o 
  -3   1  22      435.84      491.61     12.23 o 
  -2   1  22      737.91      763.83     11.81 o 
  -1   1  22     1360.58     1525.52     17.88 o 
   0   1  22     1897.55     2052.98     13.05 o 
   1   1  22      226.26      218.02     12.46 o 
   2   1  22      310.61      318.70     12.58 o 
   3   1  22      176.02      183.81     10.22 o 
   4   1  22       10.03       11.37      9.86 o 
  -4   2  22      969.23     1010.32     58.91 o 
  -3   2  22      479.69      516.73     13.02 o 
  -2   2  22      161.42      155.76      8.48 o 
  -1   2  22       54.07       53.51      3.28 o 
   0   2  22       29.76       33.50      2.76 o 
   1   2  22      902.51      893.54      8.58 o 
   2   2  22     2446.37     2631.13     22.98 o 
   3   2  22     1427.72     1498.73     22.18 o 
   4   2  22      154.07      173.32     10.89 o 
  -4   3  22        0.69        0.98     19.88 o 
  -3   3  22      757.61      786.15     15.52 o 
  -2   3  22      943.86      977.17     14.45 o 
  -1   3  22     4084.08     4220.90    110.28 o 
   0   3  22     2601.99     2670.34     33.57 o 
   1   3  22     2236.29     2222.74     30.88 o 
   2   3  22       97.25       93.48      6.09 o 
   3   3  22      232.07      221.06     11.52 o 
   4   3  22     1253.32     1252.53     21.40 o 
  -3   4  22        4.22      -48.76     53.82 o 
  -2   4  22       37.81       26.98      6.59 o 
  -1   4  22        8.32       12.53      7.68 o 
   0   4  22      409.52      435.11     14.00 o 
   1   4  22     1046.54     1041.54     35.70 o 
   2   4  22      211.60      200.41     11.10 o 
   3   4  22       30.58       26.32      8.42 o 
  -3   5  22       12.02      -12.66     12.66 o 
  -2   5  22     1262.84     1359.51     47.82 o 
  -1   5  22     1339.22     1355.94     54.21 o 
   0   5  22      157.84      190.85     10.13 o 
   1   5  22      736.44      750.98     14.51 o 
   2   5  22        5.47       -2.36     12.11 o 
   3   5  22       48.37       34.41      9.08 o 
  -2   6  22      146.03      142.75     30.40 o 
  -1   6  22        0.02      -10.91     10.91 o 
   0   6  22      407.76      439.55      9.75 o 
   1   6  22      442.46      456.47     15.98 o 
   2   6  22      141.61      112.24     45.09 o 
   0   7  22       13.83      -58.67     58.67 o 
  -4   1  23       63.85       63.30      9.32 o 
  -3   1  23      139.92      145.22      9.87 o 
  -2   1  23     2161.36     2288.67     51.61 o 
  -1   1  23     4200.57     4217.50     22.94 o 
   0   1  23     4405.84     4619.64     26.88 o 
   1   1  23     3285.71     3413.24     29.01 o 
   2   1  23       55.02       51.50      5.07 o 
   3   1  23      102.93      119.97     14.84 o 
   4   1  23      397.11      437.60     16.89 o 
  -4   2  23      494.09      525.77     16.46 o 
  -3   2  23     1332.11     1440.01     31.26 o 
  -2   2  23     1060.27     1057.67     14.09 o 
  -1   2  23       76.86       86.19      8.11 o 
   0   2  23      210.67      219.44      5.15 o 
   1   2  23     1296.69     1338.19     13.72 o 
   2   2  23     1662.46     1763.92     17.06 o 
   3   2  23      949.86     1001.41     16.10 o 
   4   2  23      235.48      253.47     14.47 o 
  -3   3  23        5.71       -3.63     10.07 o 
  -2   3  23       36.20       22.23      5.90 o 
  -1   3  23      382.14      438.82     38.29 o 
   0   3  23     1053.78     1139.11     19.08 o 
   1   3  23      779.75      810.75     41.08 o 
   2   3  23       96.24      105.72      6.56 o 
   3   3  23      120.76      111.10      7.63 o 
  -3   4  23     1313.68     1341.76     21.35 o 
  -2   4  23     1550.20     1606.88     42.15 o 
  -1   4  23      487.60      495.93     11.55 o 
   0   4  23       69.84       57.94      4.02 o 
   1   4  23     4173.18     4267.42     37.32 o 
   2   4  23     1708.40     1803.83     45.10 o 
   3   4  23     2252.41     2253.27     24.70 o 
  -3   5  23       10.35        3.02     18.44 o 
  -2   5  23      109.47      113.45      8.31 o 
  -1   5  23     1346.77     1269.80     63.59 o 
   0   5  23      772.36      871.20     15.26 o 
   1   5  23      551.91      567.66     13.51 o 
   2   5  23       55.20       52.31      9.71 o 
   3   5  23      167.61      174.63     13.08 o 
  -2   6  23      192.96      165.46     44.29 o 
  -1   6  23      348.54      348.50     14.90 o 
   0   6  23       29.60       18.16      9.61 o 
   1   6  23       44.88       -3.69     20.89 o 
   2   6  23       84.35       45.04     27.44 o 
  -4   0  24     1695.93     1801.31     32.42 o 
  -3   0  24     1932.51     2081.91     28.59 o 
  -2   0  24     4793.97     5312.06     53.30 o 
  -1   0  24     1931.85     2074.78     17.98 o 
   0   0  24      137.90      137.71     13.13 o 
   1   0  24     2090.51     2212.42     24.87 o 
   2   0  24     4216.36     4379.19     49.19 o 
   3   0  24     2602.94     2759.61     32.60 o 
   4   0  24      679.97      705.12     24.14 o 
  -4   1  24       89.40       92.87      9.00 o 
  -3   1  24        0.83        0.00      8.91 o 
  -2   1  24       73.88       60.71      6.22 o 
  -1   1  24     2258.23     2270.87     21.17 o 
   0   1  24     1502.06     1571.93     36.52 o 
   1   1  24      213.87      240.37      8.75 o 
   2   1  24      512.08      531.50     26.83 o 
   3   1  24        2.23        2.88      8.61 o 
   4   1  24      134.74      127.96      9.46 o 
  -4   2  24      449.08      479.53     36.95 o 
  -3   2  24      870.52      969.09     24.90 o 
  -2   2  24     1508.90     1576.10     22.59 o 
  -1   2  24      157.64      152.08      7.77 o 
   0   2  24      105.89      124.80      4.84 o 
   1   2  24      511.54      511.80     10.42 o 
   2   2  24      415.69      437.03     10.70 o 
   3   2  24     1713.51     1805.36     22.32 o 
   4   2  24      212.27      230.82     14.24 o 
  -3   3  24      164.86      159.10      8.25 o 
  -2   3  24      655.17      732.21     22.58 o 
  -1   3  24     2952.02     3054.92     36.59 o 
   0   3  24     3337.02     3444.41     40.98 o 
   1   3  24     2344.37     2486.29     36.71 o 
   2   3  24     1240.54     1276.20     24.74 o 
   3   3  24      195.63      204.32     18.63 o 
  -3   4  24       12.04      -36.80     39.52 o 
  -2   4  24       40.71       23.13      8.37 o 
  -1   4  24       14.15        5.58      8.22 o 
   0   4  24        9.97       13.41      4.81 o 
   1   4  24       33.31       22.46      6.25 o 
   2   4  24        1.37      -10.97     10.97 o 
   3   4  24      830.60      846.70     18.48 o 
  -2   5  24       49.66       44.17      7.55 o 
  -1   5  24     2863.74     2994.56     88.29 o 
   0   5  24     1160.56     1213.82     12.19 o 
   1   5  24      262.98      291.48     15.68 o 
   2   5  24      126.97      118.79     10.22 o 
  -2   6  24      408.29      365.82     32.30 o 
  -1   6  24       54.83       63.84     16.13 o 
   0   6  24        2.50       -7.60      7.60 o 
   1   6  24      826.77      863.33     18.14 o 
   2   6  24      340.55      330.59     16.16 o 
  -4   1  25      593.41      609.64     18.75 o 
  -3   1  25        1.71       -0.74      9.08 o 
  -2   1  25     1053.90     1113.27     14.19 o 
  -1   1  25     2474.99     2626.54     34.24 o 
   0   1  25     6587.86     6708.11     59.78 o 
   1   1  25     3727.34     3903.37     30.48 o 
   2   1  25      961.06      994.15     19.24 o 
   3   1  25       38.68       46.87      9.70 o 
   4   1  25       70.30       73.26      9.12 o 
  -4   2  25      697.91      714.12     18.20 o 
  -3   2  25     1785.75     1937.83     88.55 o 
  -2   2  25     1797.32     1842.49     17.92 o 
  -1   2  25      744.22      719.66     11.61 o 
   0   2  25      208.49      186.42      5.37 o 
   1   2  25     3149.02     3334.15     43.55 o 
   2   2  25      734.78      750.96     16.34 o 
   3   2  25     1050.24     1076.80     24.21 o 
   4   2  25      722.25      771.61     18.67 o 
  -3   3  25       26.19       35.15     12.58 o 
  -2   3  25        5.74       -8.47      8.47 o 
  -1   3  25       13.84      -14.72     14.72 o 
   0   3  25       41.29       15.82     20.29 o 
   1   3  25      109.63      100.73     11.91 o 
   2   3  25      637.07      638.20     16.09 o 
   3   3  25      216.64      227.84     12.22 o 
  -3   4  25      953.80     1051.78     22.11 o 
  -2   4  25     1348.50     1393.78     83.12 o 
  -1   4  25      421.07      490.04     12.22 o 
   0   4  25      658.82      629.54      8.72 o 
   1   4  25       68.51       71.92      6.39 o 
   2   4  25      827.41      851.98     15.33 o 
   3   4  25     1093.14     1113.46     29.93 o 
  -2   5  25       90.70       85.27      8.21 o 
  -1   5  25       14.63        0.89     10.49 o 
   0   5  25     1235.15     1280.61     31.58 o 
   1   5  25      261.06      275.57     34.71 o 
   2   5  25      395.53      428.66     14.21 o 
  -1   6  25       36.73       27.45     10.61 o 
   0   6  25       26.48       33.79     16.19 o 
   1   6  25       27.59       -3.75     13.41 o 
  -4   0  26      688.31      695.25     25.27 o 
  -3   0  26     1709.64     1819.88     28.44 o 
  -2   0  26     5788.56     6010.44     58.41 o 
  -1   0  26     1890.82     1960.84     22.42 o 
   0   0  26      406.54      425.42      8.52 o 
   1   0  26      100.59      114.43      9.30 o 
   2   0  26     1463.44     1452.54     22.47 o 
   3   0  26     2705.03     2905.57     34.26 o 
   4   0  26      839.79      828.63     26.36 o 
  -4   1  26       67.03       70.57      9.40 o 
  -3   1  26       38.35       41.81      6.84 o 
  -2   1  26       72.24       72.12      5.71 o 
  -1   1  26      575.26      576.79     12.24 o 
   0   1  26      479.89      526.67      9.10 o 
   1   1  26     1523.61     1624.34     15.09 o 
   2   1  26      129.50      147.25     17.82 o 
   3   1  26       13.02       14.91      8.82 o 
   4   1  26       39.00       51.11      8.88 o 
  -4   2  26      337.24      355.38     15.48 o 
  -3   2  26      531.76      605.18     14.62 o 
  -2   2  26     1128.64     1218.48     15.52 o 
  -1   2  26     1282.03     1330.59     15.10 o 
   0   2  26      769.52      810.46      8.17 o 
   1   2  26        7.43       -7.69      7.69 o 
   2   2  26     1738.70     1809.26     18.09 o 
   3   2  26      522.80      541.49     14.12 o 
   4   2  26      798.96      837.21     18.89 o 
  -3   3  26      192.98      189.97     12.28 o 
  -2   3  26      237.46      243.96     10.60 o 
  -1   3  26     1543.70     1698.88     36.70 o 
   0   3  26     3191.75     3221.54     19.49 o 
   1   3  26     1597.52     1604.11     16.79 o 
   2   3  26     4416.31     4573.04     75.17 o 
   3   3  26       20.50       21.28      8.68 o 
  -3   4  26      237.67      234.18     14.84 o 
  -2   4  26       25.87      -15.06     21.31 o 
  -1   4  26      122.69       96.50     34.99 o 
   0   4  26       40.91       29.32      4.41 o 
   1   4  26        2.95        3.59      8.53 o 
   2   4  26       67.53       54.86      7.30 o 
   3   4  26       10.16        3.19     13.38 o 
  -2   5  26      101.54      117.37      8.87 o 
  -1   5  26      163.28      183.19     11.05 o 
   0   5  26     2602.54     2668.16     36.65 o 
   1   5  26     1464.69     1614.81     38.37 o 
   2   5  26      264.23      282.18     39.18 o 
  -1   6  26      376.13      395.91     27.33 o 
   0   6  26       69.33       67.75      6.39 o 
   1   6  26       58.69       60.47      9.03 o 
  -4   1  27      676.63      712.34     17.81 o 
  -3   1  27      862.40      935.98     15.79 o 
  -2   1  27        0.01        0.43      7.56 o 
  -1   1  27      721.21      769.12     11.51 o 
   0   1  27     6701.01     6974.13     67.97 o 
   1   1  27     3278.74     3476.55     29.97 o 
   2   1  27     2921.65     2969.04     30.70 o 
   3   1  27      400.23      419.94     13.25 o 
   4   1  27       12.48       10.50     12.41 o 
  -3   2  27      587.24      631.17     14.92 o 
  -2   2  27     2805.90     2903.73     22.57 o 
  -1   2  27     2580.92     2715.68     39.90 o 
   0   2  27     1078.40     1125.16      9.46 o 
   1   2  27        5.53        3.25      8.95 o 
   2   2  27     1306.66     1337.70     16.30 o 
   3   2  27      835.09      880.12     16.50 o 
  -3   3  27       62.95       58.69      9.35 o 
  -2   3  27       64.71       49.64      8.90 o 
  -1   3  27       89.02       85.04      6.91 o 
   0   3  27        2.33      -10.32     10.32 o 
   1   3  27      268.03      215.18     10.59 o 
   2   3  27       99.82       80.07      7.48 o 
   3   3  27      125.30      126.21     17.17 o 
  -3   4  27      812.84      773.79     36.14 o 
  -2   4  27     1872.15     1967.21     48.13 o 
  -1   4  27     1282.21     1316.30     27.12 o 
   0   4  27      150.42      194.35      6.87 o 
   1   4  27        1.09       14.08      6.91 o 
   2   4  27      399.27      429.25     13.20 o 
   3   4  27      164.70      169.43      9.78 o 
  -2   5  27        3.48       -3.22     25.26 o 
  -1   5  27      168.52      177.18     11.50 o 
   0   5  27      459.25      436.09      9.99 o 
   1   5  27       95.98       73.61      8.17 o 
   2   5  27      326.79      308.18     15.44 o 
  -1   6  27      124.37      102.61     10.16 o 
   0   6  27      195.05      183.45      7.47 o 
   1   6  27        1.57        5.65     14.69 o 
  -4   0  28      263.36      263.13     21.47 o 
  -3   0  28     1669.52     1839.36     28.94 o 
  -2   0  28     4290.05     4524.56     53.04 o 
  -1   0  28     5810.00     5906.84     77.52 o 
   0   0  28     3077.66     3261.26     23.04 o 
   1   0  28       23.55       35.87      6.56 o 
   2   0  28     1556.21     1470.25     23.27 o 
   3   0  28      413.01      450.25     18.90 o 
   4   0  28     1487.12     1543.28     31.88 o 
  -4   1  28      228.79      234.74     13.64 o 
  -3   1  28      399.97      423.88     13.47 o 
  -2   1  28        0.56       -7.78      7.78 o 
  -1   1  28       68.14       88.34      5.15 o 
   0   1  28     3745.20     3865.84     33.49 o 
   1   1  28      147.82      183.96      8.49 o 
   2   1  28      837.41      895.70     14.04 o 
   3   1  28       25.25       40.99      7.39 o 
   4   1  28        6.16        4.77     12.62 o 
  -3   2  28      666.24      709.02     17.32 o 
  -2   2  28      728.83      788.43     14.03 o 
  -1   2  28     1530.28     1537.75     43.90 o 
   0   2  28       37.16       27.40      5.32 o 
   1   2  28     1215.26     1189.70     46.52 o 
   2   2  28       92.80       88.23      6.44 o 
   3   2  28      801.36      808.03     16.28 o 
  -3   3  28      394.44      441.57     14.18 o 
  -2   3  28       34.32       16.56      7.52 o 
  -1   3  28       30.86       37.76      9.84 o 
   0   3  28     2055.66     2094.74     13.26 o 
   1   3  28     2510.94     2523.56     21.02 o 
   2   3  28      917.75      929.38     38.13 o 
   3   3  28     2085.69     2078.80     23.89 o 
  -3   4  28      134.97      133.44      9.90 o 
  -2   4  28      148.85      108.58      8.95 o 
  -1   4  28       14.05      -10.53     10.53 o 
   0   4  28       48.08        8.59      8.17 o 
   1   4  28       13.21       13.98      7.45 o 
   2   4  28       24.76       19.10     10.21 o 
   3   4  28       28.13       24.07     10.51 o 
  -2   5  28       20.13       23.30     24.57 o 
  -1   5  28       24.95       24.06      8.97 o 
   0   5  28      403.71      405.30      9.58 o 
   1   5  28      704.74      718.75     15.93 o 
   2   5  28     1504.64     1482.24     74.82 o 
  -1   6  28      777.70      755.72     18.56 o 
   0   6  28      453.91      437.37     11.57 o 
   1   6  28       41.12       44.34      9.07 o 
  -3   1  29     1710.43     1768.43     22.17 o 
  -2   1  29       90.73       95.87      6.24 o 
  -1   1  29        1.30      -13.05     41.09 o 
   0   1  29      376.00      385.50      6.74 o 
   1   1  29     5558.30     5629.13     58.36 o 
   2   1  29     2792.69     2799.36     25.65 o 
   3   1  29     1369.80     1416.26     19.27 o 
  -3   2  29      414.91      439.06     14.42 o 
  -2   2  29     1326.95     1447.62     32.44 o 
  -1   2  29     1965.10     1909.58     18.10 o 
   0   2  29      739.07      829.71      9.62 o 
   1   2  29     2784.47     2768.83     24.21 o 
   2   2  29      289.57      297.89     30.10 o 
   3   2  29      490.59      528.36     14.63 o 
  -3   3  29      102.51       93.08     14.65 o 
  -2   3  29      186.91      170.82     10.57 o 
  -1   3  29       35.19       17.26      8.00 o 
   0   3  29      232.51      230.91     11.95 o 
   1   3  29      453.72      431.90     12.64 o 
   2   3  29       29.84       24.26     14.71 o 
   3   3  29        3.55      -13.50     19.02 o 
  -3   4  29      271.36      241.20     14.86 o 
  -2   4  29     1670.71     1710.55     64.32 o 
  -1   4  29     2484.69     2491.68     93.30 o 
   0   4  29     1493.91     1525.82     16.94 o 
   1   4  29      265.42      288.63     41.91 o 
   2   4  29      367.10      391.52     13.37 o 
   3   4  29      351.53      348.13     15.32 o 
  -2   5  29        3.66       12.07     12.57 o 
  -1   5  29      105.66      100.54     16.81 o 
   0   5  29      328.17      331.18      9.43 o 
   1   5  29      672.67      645.61     16.39 o 
   2   5  29      182.49      146.76     10.69 o 
  -1   6  29      341.33      306.20     19.06 o 
   0   6  29      382.72      359.98     11.68 o 
   1   6  29       35.71       16.25     13.42 o 
  -3   0  30      338.70      324.43     18.66 o 
  -2   0  30      576.66      579.38     17.71 o 
  -1   0  30    17069.20    17708.37    137.03 o 
   0   0  30     2057.78     2161.99     17.49 o 
   1   0  30     3096.73     2989.85     29.66 o 
   2   0  30        2.13       -4.42     12.10 o 
   3   0  30     1858.40     1847.05     30.53 o 
  -3   1  30      379.94      411.31     15.23 o 
  -2   1  30      567.20      628.59     36.65 o 
  -1   1  30      657.59      666.02     11.88 o 
   0   1  30      516.04      506.95      7.89 o 
   1   1  30     3386.10     3246.42     31.14 o 
   2   1  30      320.48      331.38     11.09 o 
   3   1  30      581.77      566.86     15.17 o 
  -3   2  30      438.84      483.22     14.38 o 
  -2   2  30      902.93      944.35     23.24 o 
  -1   2  30     1183.14     1260.41     15.88 o 
   0   2  30     1220.92     1296.42     10.82 o 
   1   2  30       64.22       73.80     27.00 o 
   2   2  30      243.92      243.98     10.84 o 
   3   2  30       14.40        0.80     11.42 o 
  -3   3  30     1309.79     1282.40     27.51 o 
  -2   3  30      575.74      617.23     14.08 o 
  -1   3  30      236.51      221.91     10.29 o 
   0   3  30      956.47     1038.93     10.34 o 
   1   3  30     1012.47     1041.67     15.51 o 
   2   3  30     1317.79     1382.29     24.21 o 
   3   3  30      950.92      927.57     18.78 o 
  -3   4  30       11.62        1.11     12.88 o 
  -2   4  30       42.20       10.58     11.57 o 
  -1   4  30      267.38      206.18     26.12 o 
   0   4  30        0.85      -10.99     10.99 o 
   1   4  30       41.15       16.59     10.65 o 
   2   4  30        0.18        0.25     10.37 o 
  -2   5  30      208.23      178.84     13.96 o 
  -1   5  30       85.51       84.22      7.93 o 
   0   5  30      197.62      214.33      8.75 o 
   1   5  30      696.73      719.43     16.99 o 
   2   5  30      504.98      485.99     18.18 o 
   0   6  30      251.68      251.89      9.86 o 
  -3   1  31     1873.96     1950.53     22.29 o 
  -2   1  31     1040.53     1052.85     15.67 o 
  -1   1  31       47.43       58.07      5.71 o 
   0   1  31       26.14       42.56      3.65 o 
   1   1  31     2239.65     2193.73     45.45 o 
   2   1  31     1468.50     1620.86     18.06 o 
   3   1  31     1748.02     1779.41     28.33 o 
  -3   2  31      694.52      680.56     19.24 o 
  -2   2  31      603.51      660.88     13.73 o 
  -1   2  31     2101.17     2109.78     26.87 o 
   0   2  31     1400.93     1356.56     12.70 o 
   1   2  31      443.33      466.14     17.81 o 
   2   2  31      337.73      328.52     11.53 o 
   3   2  31        2.25        2.18     13.99 o 
  -3   3  31       75.59       82.78      9.52 o 
  -2   3  31      211.17      190.87     12.02 o 
  -1   3  31      121.50       92.45     12.53 o 
   0   3  31        0.87       -6.02      6.02 o 
   1   3  31       53.42       23.63     13.84 o 
   2   3  31      529.63      535.48     38.13 o 
   3   3  31       19.88       19.07     13.33 o 
  -2   4  31      690.08      702.17     26.20 o 
  -1   4  31     1777.51     1855.04     25.72 o 
   0   4  31     2257.33     2326.38     31.22 o 
   1   4  31     1203.55     1253.46     31.63 o 
   2   4  31      176.75      197.14     10.14 o 
  -2   5  31       92.82       94.22      9.87 o 
  -1   5  31       25.28        9.25     15.56 o 
   0   5  31       39.16       40.68      5.64 o 
   1   5  31      629.05      607.33     17.04 o 
   2   5  31      257.84      264.97     15.49 o 
   0   6  31       50.96       40.69     13.70 o 
  -3   0  32      184.32      194.76     16.95 o 
  -2   0  32       22.92       25.18      8.71 o 
  -1   0  32      740.98      702.65     17.59 o 
   0   0  32    11607.25    11538.46     79.27 o 
   1   0  32     3007.66     3036.44     30.88 o 
   2   0  32     1807.71     1730.46     26.75 o 
   3   0  32      116.05      106.15     11.42 o 
  -3   1  32       15.97       21.14     13.92 o 
  -2   1  32      842.62      810.75     14.95 o 
  -1   1  32        6.16       13.06      7.74 o 
   0   1  32     1847.82     1750.05     11.93 o 
   1   1  32      105.46      117.94      6.24 o 
   2   1  32     1786.01     1703.39     19.06 o 
   3   1  32      473.23      490.48     20.40 o 
  -3   2  32       35.98       40.92      8.69 o 
  -2   2  32      682.47      647.32     34.38 o 
  -1   2  32     2288.36     2302.33     20.80 o 
   0   2  32     1109.05     1210.02     17.55 o 
   1   2  32      708.17      736.44     13.26 o 
   2   2  32       66.46       72.82      7.01 o 
   3   2  32       58.90       47.19      8.74 o 
  -3   3  32     1455.44     1391.37     26.73 o 
  -2   3  32     1547.52     1558.79     56.05 o 
  -1   3  32      325.01      332.77     14.07 o 
   0   3  32       99.99      103.44      4.68 o 
   1   3  32     1836.73     1864.04     19.75 o 
   2   3  32     1482.10     1558.67     48.14 o 
   3   3  32      786.21      751.25     28.99 o 
  -2   4  32      230.16      218.73     13.94 o 
  -1   4  32      129.24       95.43      9.97 o 
   0   4  32        1.71      -16.15     16.15 o 
   1   4  32      161.44      108.80     19.98 o 
   2   4  32       54.89       56.89     19.00 o 
  -2   5  32      417.35      421.30     16.60 o 
  -1   5  32      296.17      291.42     14.75 o 
   0   5  32        1.86        1.36      7.45 o 
   1   5  32      222.27      223.37     14.51 o 
  -3   1  33      850.34      847.06     28.60 o 
  -2   1  33     5079.90     5107.20     59.52 o 
  -1   1  33      450.47      443.54     14.40 o 
   0   1  33       41.15       65.59      4.02 o 
   1   1  33      343.70      317.95     10.51 o 
   2   1  33     1680.69     1694.90     19.27 o 
   3   1  33      939.77      925.58     49.37 o 
  -3   2  33       72.19       79.42      9.02 o 
  -2   2  33      575.64      581.85     31.39 o 
  -1   2  33     2053.01     2120.95     34.89 o 
   0   2  33     3102.65     2917.65     17.22 o 
   1   2  33      518.61      591.29     12.62 o 
   2   2  33      557.84      568.91     13.73 o 
   3   2  33        9.38        7.25     18.36 o 
  -3   3  33      124.29      124.84     13.30 o 
  -2   3  33       22.06       27.22      7.83 o 
  -1   3  33       69.56       71.54     18.25 o 
   0   3  33      163.51      139.59      5.80 o 
   1   3  33        0.13      -11.76     11.76 o 
   2   3  33      233.67      278.64     18.38 o 
   3   3  33        3.10       -4.86     13.03 o 
  -2   4  33      174.87      203.63     29.99 o 
  -1   4  33     1161.82     1158.35     32.57 o 
   0   4  33     1650.28     1740.28     19.68 o 
   1   4  33     1557.18     1597.26     20.39 o 
   2   4  33      327.13      331.58     25.21 o 
  -1   5  33       76.88       60.58      9.73 o 
   0   5  33       16.06       14.94      7.86 o 
   1   5  33       36.39        9.38     12.87 o 
  -3   0  34        4.23        8.33     16.31 o 
  -2   0  34     1907.34     1890.84     28.40 o 
  -1   0  34       39.10       40.48      8.34 o 
   0   0  34     2307.82     2247.01     19.34 o 
   1   0  34     3180.37     3247.45     33.05 o 
   2   0  34     2197.84     2209.04     30.68 o 
   3   0  34      471.64      474.09     22.03 o 
  -3   1  34      167.42      178.77      9.42 o 
  -2   1  34       67.20       69.13      7.49 o 
  -1   1  34      509.07      539.42     12.15 o 
   0   1  34        6.14        8.35      5.04 o 
   1   1  34       28.18       24.27      7.12 o 
   2   1  34        4.91       14.55      9.49 o 
   3   1  34      407.57      381.49     17.75 o 
  -3   2  34       86.71       88.02      9.33 o 
  -2   2  34        0.78       14.01      7.71 o 
  -1   2  34      738.62      724.77     13.90 o 
   0   2  34     3546.17     3513.33     22.35 o 
   1   2  34      617.52      666.32     19.21 o 
   2   2  34      572.69      573.63     14.32 o 
   3   2  34      291.14      286.62     21.48 o 
  -3   3  34     1121.56     1072.31     20.77 o 
  -2   3  34     2317.00     2353.20     24.16 o 
  -1   3  34      897.82      932.27     16.89 o 
   0   3  34      343.73      328.84      8.16 o 
   1   3  34      180.60      182.73     10.85 o 
   2   3  34      804.05      814.99     16.52 o 
  -2   4  34       31.45       31.09      8.90 o 
  -1   4  34       58.36       49.32     19.57 o 
   0   4  34      353.97      296.92     15.73 o 
   1   4  34       17.15      -31.84     31.84 o 
   2   4  34        2.33      -13.04     13.04 o 
  -1   5  34      548.83      575.87     16.99 o 
   0   5  34       62.14       65.57      8.90 o 
   1   5  34        0.80       15.65     12.94 o 
  -3   1  35      514.35      525.57     16.35 o 
  -2   1  35     2263.33     2339.28     34.12 o 
  -1   1  35     2965.24     2893.70     23.03 o 
   0   1  35      786.35      793.44     12.47 o 
   1   1  35       40.06       29.63      6.25 o 
   2   1  35     1518.06     1481.82     46.23 o 
   3   1  35      724.28      660.35     17.23 o 
  -3   2  35      724.03      682.49     17.81 o 
  -2   2  35       30.56       35.06      7.18 o 
  -1   2  35      278.27      281.89     11.40 o 
   0   2  35     1600.19     1646.49     13.08 o 
   1   2  35     3002.62     2865.53     23.75 o 
   2   2  35      848.01      864.34     16.28 o 
   3   2  35       22.49        5.84     12.70 o 
  -2   3  35      257.01      265.95     29.40 o 
  -1   3  35       43.35       53.75     40.63 o 
   0   3  35       39.56       39.32      4.86 o 
   1   3  35       16.57       18.74      8.25 o 
   2   3  35       33.96       42.62      7.72 o 
  -2   4  35       17.88        8.07     12.80 o 
  -1   4  35      417.72      418.28     14.23 o 
   0   4  35     1319.89     1291.27     13.54 o 
   1   4  35     2154.69     2215.22     23.66 o 
   2   4  35      802.89      771.18     38.24 o 
  -1   5  35       99.86       81.75     10.33 o 
   0   5  35      159.64      155.22     10.67 o 
   1   5  35      154.02      144.84     10.11 o 
  -3   0  36      602.84      577.15     23.35 o 
  -2   0  36        2.05       17.22      9.41 o 
  -1   0  36     2008.15     1956.95     28.15 o 
   0   0  36     3037.38     3083.23     26.83 o 
   1   0  36     1172.35     1149.17     22.97 o 
   2   0  36     1927.50     1999.34     30.01 o 
   3   0  36      888.97      844.33     25.70 o 
  -3   1  36      968.54      918.46     18.77 o 
  -2   1  36      493.56      533.17     25.43 o 
  -1   1  36       76.82      112.76      7.07 o 
   0   1  36       37.55       73.23      4.39 o 
   1   1  36        6.87        7.30     11.28 o 
   2   1  36      127.91      145.52      8.75 o 
   3   1  36      122.89      128.67      9.66 o 
  -3   2  36     1053.75      990.74     45.40 o 
  -2   2  36        1.42       -4.81     11.34 o 
  -1   2  36        5.73        9.32      9.29 o 
   0   2  36      894.68      864.54     10.50 o 
   1   2  36     1709.82     1730.32     23.99 o 
   2   2  36      553.45      582.99     14.81 o 
   3   2  36      320.09      309.24     15.39 o 
  -2   3  36     1587.11     1411.05     21.15 o 
  -1   3  36     3645.77     3616.15     98.73 o 
   0   3  36      303.95      360.17     11.34 o 
   1   3  36        8.10       13.17     10.23 o 
   2   3  36        9.85       10.50     12.10 o 
  -2   4  36        3.20        8.06     12.66 o 
  -1   4  36      127.50      120.19      9.36 o 
   0   4  36       41.76       20.69     14.28 o 
   1   4  36        1.39      -21.60     26.58 o 
   2   4  36      351.98      319.76     25.72 o 
  -1   5  36      608.97      608.00     21.01 o 
   0   5  36      450.23      435.84     12.51 o 
   1   5  36       19.21        6.47     13.97 o 
  -3   1  37      823.69      781.17     18.80 o 
  -2   1  37      850.63      863.68     16.40 o 
  -1   1  37     2397.45     2373.80     35.38 o 
   0   1  37     1463.93     1467.06     12.45 o 
   1   1  37      569.41      536.77     13.35 o 
   2   1  37       22.70       17.32     11.55 o 
   3   1  37      430.72      411.87     17.14 o 
  -3   2  37       94.12      101.47     20.91 o 
  -2   2  37       96.65       95.69      7.90 o 
  -1   2  37       22.63       17.09      7.94 o 
   0   2  37      537.45      574.08      9.49 o 
   1   2  37     1262.94     1277.01     17.74 o 
   2   2  37      996.20      983.69     20.84 o 
  -2   3  37      215.02      192.18     30.51 o 
  -1   3  37      312.74      295.16     14.48 o 
   0   3  37       13.90       26.66     15.15 o 
   1   3  37      234.65      243.36     21.44 o 
   2   3  37       11.75       -4.89     20.62 o 
  -2   4  37       68.32       72.99     12.06 o 
  -1   4  37       21.58      -12.71     12.71 o 
   0   4  37      562.42      540.55     11.24 o 
   1   4  37     1311.15     1216.23     22.54 o 
   0   5  37      309.57      305.31     11.52 o 
  -3   0  38     2079.13     1931.29     34.98 o 
  -2   0  38      317.10      290.38     17.86 o 
  -1   0  38       30.67       25.42      9.71 o 
   0   0  38      515.73      535.42     31.15 o 
   1   0  38     4995.49     4858.25     61.20 o 
   2   0  38     2000.92     1967.49     31.22 o 
   3   0  38     1221.20     1182.40     29.68 o 
  -3   1  38       55.63       56.14      9.73 o 
  -2   1  38      791.59      725.94     16.00 o 
  -1   1  38      880.83      958.58     35.12 o 
   0   1  38      292.84      303.41      8.02 o 
   1   1  38      159.64      157.15      8.83 o 
   2   1  38        0.36       11.26     10.12 o 
   3   1  38      140.31      131.20     10.13 o 
  -2   2  38      575.73      585.09     21.06 o 
  -1   2  38       24.60       32.70      6.91 o 
   0   2  38      269.28      291.26      8.21 o 
   1   2  38      681.58      630.03     14.81 o 
   2   2  38      611.89      570.05     16.12 o 
  -2   3  38      751.22      733.14     17.98 o 
  -1   3  38     1777.33     1739.03     51.85 o 
   0   3  38     2233.21     2176.77     16.30 o 
   1   3  38      596.24      615.83     15.59 o 
   2   3  38      151.61      137.04      9.70 o 
  -1   4  38       32.76       23.34     35.92 o 
   0   4  38      198.71      209.71      8.90 o 
   1   4  38       11.88       -4.02     13.25 o 
  -2   1  39     1185.71     1178.20     18.77 o 
  -1   1  39     3191.01     3087.08     25.52 o 
   0   1  39     1155.57     1191.09     15.47 o 
   1   1  39     1014.31      968.71     16.60 o 
   2   1  39      107.23      111.60      8.08 o 
  -2   2  39      452.18      442.15     15.32 o 
  -1   2  39       10.32       10.72      8.44 o 
   0   2  39      430.55      419.82      9.61 o 
   1   2  39      538.97      538.11     14.50 o 
   2   2  39     1137.57     1080.31     53.74 o 
  -2   3  39        2.76       -2.86     12.88 o 
  -1   3  39      124.55      123.88      9.30 o 
   0   3  39      325.39      357.11     15.73 o 
   1   3  39       66.03       85.48      8.30 o 
   2   3  39       68.54       65.56     10.59 o 
  -1   4  39        4.27        4.99     16.95 o 
   0   4  39        7.73        0.07      8.83 o 
   1   4  39      415.57      375.01     16.17 o 
  -2   0  40     1186.85     1183.82     26.46 o 
  -1   0  40      445.33      454.68     18.62 o 
   0   0  40        6.31       -1.92      9.26 o 
   1   0  40      661.80      627.84     20.56 o 
   2   0  40     1299.01     1288.26     28.63 o 
  -2   1  40       54.92       57.41      8.99 o 
  -1   1  40      181.28      227.40     32.42 o 
   0   1  40      943.29      957.70     12.79 o 
   1   1  40      216.24      242.64     14.43 o 
   2   1  40       88.18       85.91      9.11 o 
  -2   2  40      311.08      307.89     20.36 o 
  -1   2  40      232.53      246.77     12.44 o 
   0   2  40       42.45       39.27      6.35 o 
   1   2  40      760.72      772.86     17.91 o 
   2   2  40      345.64      312.65     15.04 o 
  -2   3  40      281.42      243.41     15.19 o 
  -1   3  40     1572.19     1464.49     21.54 o 
   0   3  40     2191.50     2107.42     28.89 o 
   1   3  40      731.82      654.85     17.13 o 
   2   3  40      177.18      164.94     10.15 o 
  -1   4  40       27.08       44.34     20.64 o 
   0   4  40        1.25       -3.75      8.89 o 
   1   4  40      629.08      622.47     17.77 o 
  -2   1  41      214.35      217.82     14.17 o 
  -1   1  41     1733.00     1690.58     20.70 o 
   0   1  41     2512.85     2438.33     21.57 o 
   1   1  41     2190.01     2144.12     22.83 o 
   2   1  41      434.54      419.87     15.66 o 
  -2   2  41     1384.83     1281.42     27.52 o 
  -1   2  41      157.75      157.30      8.64 o 
   0   2  41       71.41       68.85      5.66 o 
   1   2  41      509.78      513.73     14.71 o 
   2   2  41     1128.04     1005.68     19.96 o 
  -1   3  41        1.73       17.82     10.64 o 
   0   3  41       56.44       90.90      8.70 o 
   1   3  41       86.06       83.85      9.54 o 
   0   4  41        0.41       -9.31      9.31 o 
  -2   0  42     2081.69     1835.63     33.32 o 
  -1   0  42      812.34      816.63     23.23 o 
   0   0  42      129.45      123.36      7.94 o 
   1   0  42      293.02      282.58     17.83 o 
   2   0  42      570.32      479.57     23.26 o 
  -2   1  42       98.99      101.68      9.50 o 
  -1   1  42      611.74      589.32     21.90 o 
   0   1  42       97.59      126.72      5.83 o 
   1   1  42      353.61      415.94     13.81 o 
   2   1  42      111.56       94.74     14.98 o 
  -2   2  42      814.29      761.09     18.83 o 
  -1   2  42      513.48      508.73     15.79 o 
   0   2  42       77.87       86.30      7.33 o 
   1   2  42       29.98       30.94     15.75 o 
   2   2  42      224.37      212.70     12.16 o 
  -1   3  42      299.97      265.63     14.90 o 
   0   3  42     2417.66     2222.43     34.12 o 
   1   3  42     1446.80     1263.77     22.83 o 
  -2   1  43        0.23       -8.60     13.31 o 
  -1   1  43      343.85      306.86     14.42 o 
   0   1  43     1658.69     1524.90     15.44 o 
   1   1  43     1444.56     1323.47     21.84 o 
   2   1  43     1482.96     1377.35     21.99 o 
  -1   2  43     1307.01     1202.81     20.72 o 
   0   2  43      155.27      152.59      7.18 o 
   1   2  43        3.98       10.84     19.84 o 
  -1   3  43      175.11      179.91     27.36 o 
   0   3  43       16.35       48.42      6.67 o 
   1   3  43       60.47       81.46     14.02 o 
  -2   0  44     2668.45     2298.85     37.90 o 
  -1   0  44     1140.23      979.76     26.83 o 
   0   0  44     2020.43     1956.24     28.27 o 
   1   0  44        1.07       22.26     16.80 o 
   2   0  44      257.81      242.20     20.40 o 
  -2   1  44       39.85       32.89     17.28 o 
  -1   1  44        8.41       -0.88     14.88 o 
   0   1  44      537.48      516.38     11.28 o 
   1   1  44      550.18      462.22     31.39 o 
  -1   2  44      825.50      782.88     28.74 o 
   0   2  44      747.98      669.04     12.28 o 
   1   2  44        0.98        3.90     12.79 o 
   0   3  44      363.23      298.90     11.15 o 
  -1   1  45      199.97      167.77     10.16 o 
   0   1  45     1005.76      894.04     13.24 o 
   1   1  45      565.02      484.32     22.52 o 
  -1   2  45     1279.14     1105.83     22.58 o 
   0   2  45      440.48      424.93     11.36 o 
   1   2  45       31.20       28.37     10.93 o 
  -1   0  46     1862.41     1642.97     32.29 o 
   0   0  46     1555.85     1327.69     21.02 o 
   1   0  46     1094.25      972.58     28.22 o 
  -1   1  46        0.16       -1.57     13.33 o 
   0   1  46       76.12       79.83      6.71 o 
   1   1  46       15.71       -5.17     13.66 o 
   0   2  46      783.90      703.99     17.71 o 
  -1   1  47      410.64      355.40     16.11 o 
   0   1  47      423.80      383.73     11.54 o 
   1   1  47      902.10      773.61     18.92 o 
   0   0  48      261.69      222.26     16.44 o 
   0   1  48       27.41       32.86     12.16 o 
                                                 
